# Supplementary material for: Detecting natural selection in trait-trait coevolution
Source: BMC Ecol Evol. 2023 Sep 12;23:50. doi: 10.1186/s12862-023-02164-4 (PMC10496359; doi:10.1186/s12862-023-02164-4)
Supplement: Supplementary file 1 — Additional file 1. Data S1. [file 12862_2023_2164_MOESM1_ESM.xlsx]

## Sheet: yeast_modules
List of yeast traits and category (module)
Trait ID	Category
A7-1_A	actin
A7-1_A1B	actin
A7-1_C	actin
A7-2_A1B	actin
A7-2_C	actin
A8-1_A	actin
A8-1_A1B	actin
A8-1_C	actin
A8-2_A1B	actin
A8-2_C	actin
A9_A1B	actin
A9_C	actin
A101_A	actin
A101_A1B	actin
A101_C	actin
A102_A1B	actin
A102_C	actin
A103_A1B	actin
A103_C	actin
A104_A1B	actin
A104_C	actin
A120_A	actin
A120_A1B	actin
A120_C	actin
A121_A	actin
A121_A1B	actin
A121_C	actin
A122_A	actin
A122_A1B	actin
A122_C	actin
A123_A	actin
A123_A1B	actin
A123_C	actin
C11-1_A	cell wall
C11-1_A1B	cell wall
C11-1_C	cell wall
C11-2_A1B	cell wall
C11-2_C	cell wall
C12-1_A	cell wall
C12-1_A1B	cell wall
C12-1_C	cell wall
C12-2_A1B	cell wall
C12-2_C	cell wall
C13_A	cell wall
C13_A1B	cell wall
C13_C	cell wall
C101_A1B	cell wall
C101_C	cell wall
C102_A1B	cell wall
C102_C	cell wall
C103_A	cell wall
C103_A1B	cell wall
C103_C	cell wall
C104_A	cell wall
C104_A1B	cell wall
C104_C	cell wall
C105_A1B	cell wall
C105_C	cell wall
C106_A1B	cell wall
C106_C	cell wall
C107_A1B	cell wall
C107_C	cell wall
C108_A1B	cell wall
C108_C	cell wall
C109_A1B	cell wall
C109_C	cell wall
C110_A1B	cell wall
C110_C	cell wall
C111_A1B	cell wall
C111_C	cell wall
C112_A1B	cell wall
C112_C	cell wall
C113_A1B	cell wall
C113_C	cell wall
C114_A1B	cell wall
C114_C	cell wall
C115_A	cell wall
C115_A1B	cell wall
C115_C	cell wall
C116_A1B	cell wall
C116_C	cell wall
C117_A1B	cell wall
C117_C	cell wall
C118_A1B	cell wall
C118_C	cell wall
C126_A	cell wall
C126_A1B	cell wall
C126_C	cell wall
C127_A	cell wall
C127_A1B	cell wall
C127_C	cell wall
C128_A1B	cell wall
C128_C	cell wall
D14-1_A	nucleus
D14-1_C	nucleus
D14-2_C	nucleus
D14-3_A1B	nucleus
D14-3_C	nucleus
D15-1_A	nucleus
D15-1_C	nucleus
D15-2_C	nucleus
D15-3_A1B	nucleus
D15-3_C	nucleus
D16-1_A	nucleus
D16-1_C	nucleus
D16-2_C	nucleus
D16-3_A1B	nucleus
D16-3_C	nucleus
D17-1_A	nucleus
D17-1_C	nucleus
D17-2_C	nucleus
D17-3_A1B	nucleus
D102_A	nucleus
D103_C	nucleus
D104_A1B	nucleus
D105_A	nucleus
D106_C	nucleus
D107_A1B	nucleus
D108_C	nucleus
D109_C	nucleus
D110_A1B	nucleus
D112_C	nucleus
D113_C	nucleus
D114_A1B	nucleus
D116_C	nucleus
D117_A	nucleus
D117_C	nucleus
D118_A1B	nucleus
D119_C	nucleus
D121_C	nucleus
D123_C	nucleus
D125_C	nucleus
D126_A1B	nucleus
D127_A	nucleus
D128_C	nucleus
D129_A1B	nucleus
D130_C	nucleus
D131_C	nucleus
D132_A1B	nucleus
D134_C	nucleus
D135_A	nucleus
D135_C	nucleus
D136_A1B	nucleus
D137_C	nucleus
D139_C	nucleus
D141_C	nucleus
D142_A1B	nucleus
D143_A1B	nucleus
D143_C	nucleus
D144_C	nucleus
D145_A1B	nucleus
D145_C	nucleus
D146_C	nucleus
D147_A	nucleus
D147_A1B	nucleus
D147_C	nucleus
D148_A	nucleus
D148_A1B	nucleus
D148_C	nucleus
D149_C	nucleus
D150_C	nucleus
D151_C	nucleus
D152_A1B	nucleus
D152_C	nucleus
D153_C	nucleus
D154_A	nucleus
D154_A1B	nucleus
D154_C	nucleus
D155_A	nucleus
D155_A1B	nucleus
D155_C	nucleus
D156_C	nucleus
D157_C	nucleus
D158_C	nucleus
D159_C	nucleus
D160_A1B	nucleus
D162_C	nucleus
D163_C	nucleus
D164_A1B	nucleus
D166_C	nucleus
D167_C	nucleus
D169_A1B	nucleus
D169_C	nucleus
D170_A1B	nucleus
D170_C	nucleus
D171_A1B	nucleus
D173_A	nucleus
D173_C	nucleus
D174_C	nucleus
D175_A1B	nucleus
D176_A	nucleus
D176_C	nucleus
D177_C	nucleus
D178_A1B	nucleus
D179_A	nucleus
D179_C	nucleus
D180_C	nucleus
D181_A1B	nucleus
D182_A	nucleus
D182_C	nucleus
D183_C	nucleus
D184_A1B	nucleus
D185_C	nucleus
D186_C	nucleus
D188_A	nucleus
D188_A1B	nucleus
D188_C	nucleus
D189_C	nucleus
D191_A	nucleus
D191_C	nucleus
D192_C	nucleus
D193_A1B	nucleus
D193_C	nucleus
D194_A	nucleus
D194_C	nucleus
D195_C	nucleus
D196_A1B	nucleus
D196_C	nucleus
D197_C	nucleus
D198_C	nucleus

## Sheet: yeast1
Yeast mutational correlations estimated from gene deletion lines and evolutionary correlations
trait1	trait2	COR_M	COR_E	COR_E/COR_M	P	P_adjust
A7-1_A	A7-1_A1B	0.539552	0.720118	1.33466	0.292332	0.446516
A7-1_A	A7-1_C	0.680447	0.670989	0.986101	0.951983	0.970321
A7-1_A	A7-2_A1B	0.322645	0.417405	1.2937	0.703656	0.805601
A7-1_A	A7-2_C	0.548305	-0.301736	-0.550308	0.00133445	0.00899211
A7-1_A	A8-1_A	0.463528	0.0774315	0.167048	0.142203	0.267735
A7-1_A	A8-1_A1B	0.353133	-0.0656907	-0.186023	0.132506	0.254775
A7-1_A	A8-1_C	0.382607	0.34593	0.90414	0.883658	0.92828
A7-1_A	A8-2_A1B	0.167908	0.183459	1.09261	0.955729	0.9724
A7-1_A	A8-2_C	0.282303	-0.214101	-0.758407	0.0790354	0.176113
A7-1_A	A9_A1B	0.150085	-0.182692	-1.21726	0.245057	0.394851
A7-1_A	A9_C	0.15453	-0.487109	-3.1522	0.0172932	0.05833
A7-1_A	A101_A	0.88967	0.976745	1.09787	0.00558468	0.0255505
A7-1_A	A101_A1B	0.490255	0.733391	1.49594	0.166789	0.299642
A7-1_A	A101_C	0.63109	0.38577	0.611276	0.24448	0.394308
A7-1_A	A102_A1B	-0.288917	0.392633	-1.35898	0.0137273	0.0492685
A7-1_A	A102_C	-0.177504	-0.339354	1.91181	0.54728	0.68363
A7-1_A	A103_A1B	0.285944	0.748128	2.61634	0.01961	0.0640203
A7-1_A	A103_C	0.05635	0.645892	11.4622	0.0137917	0.0494261
A7-1_A	A104_A1B	-0.178362	0.00730775	-0.0409715	0.516317	0.657821
A7-1_A	A104_C	-0.306325	0.313354	-1.02294	0.0266377	0.0798933
A7-1_A	A120_A	0.0562138	-0.654263	-11.6388	0.00370017	0.0188291
A7-1_A	A120_A1B	0.0183144	-0.122629	-6.69579	0.624292	0.744597
A7-1_A	A120_C	0.00554003	-0.168928	-30.4922	0.54235	0.679795
A7-1_A	A121_A	0.0357122	-0.686351	-19.219	0.00241898	0.0138782
A7-1_A	A121_A1B	0.0243031	-0.223101	-9.17995	0.384757	0.539794
A7-1_A	A121_C	0.0100055	-0.0561032	-5.60723	0.81893	0.885817
A7-1_A	A122_A	-0.0652276	-0.333229	5.10871	0.330729	0.486967
A7-1_A	A122_A1B	-0.0386725	-0.633429	16.3793	0.0142476	0.0506083
A7-1_A	A122_C	-0.0534947	-0.592897	11.0833	0.0296536	0.0863061
A7-1_A	A123_A	-0.2661	-0.904819	3.4003	2.23593e-05	0.000453397
A7-1_A	A123_A1B	-0.107069	-0.540056	5.044	0.0856838	0.186408
A7-1_A	A123_C	-0.154779	-0.195935	1.2659	0.883187	0.92801
A7-1_A	C11-1_A	0.221118	-0.503235	-2.27587	0.00707613	0.0303587
A7-1_A	C11-1_A1B	0.267714	-0.474192	-1.77126	0.00628184	0.0277759
A7-1_A	C11-1_C	0.286002	-0.456927	-1.59764	0.006431	0.0282603
A7-1_A	C11-2_A1B	0.220414	0.083483	0.378756	0.627118	0.746628
A7-1_A	C11-2_C	0.170326	-0.698681	-4.10202	0.00033483	0.0032963
A7-1_A	C12-1_A	0.216774	-0.504845	-2.3289	0.00725468	0.0310077
A7-1_A	C12-1_A1B	0.265987	-0.470935	-1.77052	0.00669279	0.0291397
A7-1_A	C12-1_C	0.293197	-0.437086	-1.49076	0.00766837	0.0323126
A7-1_A	C12-2_A1B	0.219875	0.388127	1.76522	0.519743	0.660963
A7-1_A	C12-2_C	0.170324	-0.714682	-4.19601	0.000217865	0.00242195
A7-1_A	C13_A	-0.133364	0.365	-2.73688	0.073777	0.167986
A7-1_A	C13_A1B	-0.0740072	0.334557	-4.5206	0.144203	0.270401
A7-1_A	C13_C	-0.066814	0.35249	-5.27569	0.132156	0.254283
A7-1_A	C101_A1B	0.274631	-0.441939	-1.60921	0.00886338	0.0359181
A7-1_A	C101_C	0.248403	-0.628189	-2.52891	0.000598114	0.00501681
A7-1_A	C102_A1B	0.274148	-0.299063	-1.09088	0.041286	0.109971
A7-1_A	C102_C	0.24597	-0.661879	-2.69089	0.000290938	0.0029928
A7-1_A	C103_A	0.217289	-0.480748	-2.21248	0.00997581	0.0391031
A7-1_A	C103_A1B	0.254886	-0.381679	-1.49745	0.0218718	0.0693189
A7-1_A	C103_C	0.267679	-0.390443	-1.45862	0.0175145	0.058902
A7-1_A	C104_A	0.186129	-0.422522	-2.27005	0.0270335	0.0806986
A7-1_A	C104_A1B	0.236988	-0.455591	-1.92242	0.0111792	0.0425178
A7-1_A	C104_C	0.258853	-0.417625	-1.61337	0.014076	0.0501612
A7-1_A	C105_A1B	-0.129749	-0.436627	3.36518	0.242849	0.39229
A7-1_A	C105_C	-0.0977633	-0.560772	5.73601	0.0637405	0.15088
A7-1_A	C106_A1B	-0.155877	-0.430722	2.76321	0.293511	0.447682
A7-1_A	C106_C	-0.131549	-0.617883	4.69699	0.0414845	0.110305
A7-1_A	C107_A1B	0.206305	0.326055	1.58045	0.655134	0.769825
A7-1_A	C107_C	0.181358	-0.721718	-3.97952	0.000152465	0.00184753
A7-1_A	C108_A1B	0.225842	-0.28515	-1.26261	0.0703409	0.162365
A7-1_A	C108_C	0.125681	-0.649326	-5.16647	0.00183699	0.0113411
A7-1_A	C109_A1B	0.205912	-0.358105	-1.73911	0.0434753	0.1141
A7-1_A	C109_C	0.126025	-0.285082	-2.26211	0.146295	0.272871
A7-1_A	C110_A1B	0.0134706	-0.517356	-38.4064	0.0425545	0.112269
A7-1_A	C110_C	0.00713554	-0.683673	-95.8124	0.003535	0.0182273
A7-1_A	C111_A1B	0.241082	0.379004	1.5721	0.596637	0.723367
A7-1_A	C111_C	0.183264	0.146918	0.80167	0.897129	0.936307
A7-1_A	C112_A1B	0.273559	-0.35986	-1.31548	0.0229349	0.0717972
A7-1_A	C112_C	0.288194	-0.310939	-1.07892	0.0324582	0.0920662
A7-1_A	C113_A1B	0.247546	-0.376337	-1.52027	0.0248388	0.0759253
A7-1_A	C113_C	0.154151	-0.57096	-3.7039	0.00538988	0.0248359
A7-1_A	C114_A1B	0.102386	-0.173679	-1.69632	0.335799	0.492085
A7-1_A	C114_C	0.130196	-0.481277	-3.69655	0.0233214	0.0725575
A7-1_A	C115_A	0.0911303	-0.167366	-1.83656	0.36775	0.523309
A7-1_A	C115_A1B	0.0729544	0.203436	2.78854	0.644844	0.761448
A7-1_A	C115_C	0.0587357	0.11645	1.98261	0.840483	0.899607
A7-1_A	C116_A1B	0.0573732	-0.584945	-10.1954	0.0118517	0.044336
A7-1_A	C116_C	0.135	-0.611407	-4.52895	0.00338586	0.0177311
A7-1_A	C117_A1B	0.0538501	0.506923	9.4136	0.0808049	0.178966
A7-1_A	C117_C	-0.159731	-0.649283	4.06485	0.0339542	0.0951112
A7-1_A	C118_A1B	0.0545736	0.447268	8.19568	0.13992	0.264615
A7-1_A	C118_C	-0.162588	-0.647228	3.98079	0.0358871	0.0990741
A7-1_A	C126_A	-0.0934076	-0.388017	4.15402	0.274607	0.427564
A7-1_A	C126_A1B	-0.0235951	-0.00578132	0.245022	0.950845	0.969642
A7-1_A	C126_C	0.000919728	-0.536933	-583.795	0.0376691	0.102664
A7-1_A	C127_A	0.0766799	0.349057	4.55213	0.319834	0.475753
A7-1_A	C127_A1B	0.120511	0.579791	4.81111	0.0612253	0.146408
A7-1_A	C127_C	0.106931	0.172455	1.61277	0.817084	0.884497
A7-1_A	C128_A1B	0.281178	-0.338144	-1.2026	0.0265877	0.0797929
A7-1_A	C128_C	0.294145	-0.224435	-0.763009	0.0659811	0.154845
A7-1_A	D14-1_A	0.384991	0.599925	1.55828	0.320532	0.476584
A7-1_A	D14-1_C	0.43998	0.293878	0.667935	0.557825	0.692083
A7-1_A	D14-2_C	0.360442	-0.362591	-1.00596	0.00879566	0.0357858
A7-1_A	D14-3_A1B	0.396659	0.247849	0.624841	0.564452	0.697959
A7-1_A	D14-3_C	0.428783	-0.00351292	-0.00819278	0.110022	0.222837
A7-1_A	D15-1_A	0.324227	0.022381	0.0690289	0.277359	0.430625
A7-1_A	D15-1_C	0.379257	-0.0665866	-0.175571	0.107007	0.21881
A7-1_A	D15-2_C	0.281794	-0.434484	-1.54185	0.00899576	0.0362752
A7-1_A	D15-3_A1B	0.269767	0.173991	0.644966	0.727199	0.822687
A7-1_A	D15-3_C	0.344887	-0.285577	-0.828031	0.0237918	0.0736311
A7-1_A	D16-1_A	0.110707	-0.102659	-0.927302	0.458686	0.606895
A7-1_A	D16-1_C	0.128489	-0.201206	-1.56593	0.249014	0.399066
A7-1_A	D16-2_C	0.0919938	-0.0283766	-0.308462	0.676404	0.785951
A7-1_A	D16-3_A1B	0.0204805	0.437308	21.3524	0.120811	0.238033
A7-1_A	D16-3_C	0.123536	0.0580853	0.470191	0.81933	0.886051
A7-1_A	D17-1_A	0.130957	0.718346	5.48535	0.00752573	0.0318396
A7-1_A	D17-1_C	0.0903636	-0.483891	-5.35493	0.0323233	0.0917808
A7-1_A	D17-2_C	0.116211	0.694035	5.97221	0.0105705	0.0408278
A7-1_A	D17-3_A1B	0.158655	0.1809	1.14021	0.936833	0.960245
A7-1_A	D102_A	0.237005	-0.438482	-1.8501	0.0137731	0.0493936
A7-1_A	D103_C	0.29883	-0.239127	-0.800212	0.0561282	0.137286
A7-1_A	D104_A1B	0.24882	-0.0959267	-0.385527	0.225436	0.37108
A7-1_A	D105_A	0.127503	0.0318306	0.249647	0.738852	0.831281
A7-1_A	D106_C	0.150793	0.109235	0.724401	0.883704	0.928288
A7-1_A	D107_A1B	0.117194	0.39382	3.36041	0.301608	0.456333
A7-1_A	D108_C	0.0507418	-0.376272	-7.41542	0.12241	0.240134
A7-1_A	D109_C	0.124242	-0.107138	-0.862337	0.421301	0.57463
A7-1_A	D110_A1B	0.159543	-0.508343	-3.18624	0.012565	0.0462826
A7-1_A	D112_C	-0.235048	-0.362612	1.54271	0.62724	0.746737
A7-1_A	D113_C	-0.0171419	0.477659	-27.8651	0.0631445	0.149826
A7-1_A	D114_A1B	-0.120995	-0.488087	4.03393	0.154088	0.283033
A7-1_A	D116_C	0.0957265	-0.44729	-4.67258	0.0457838	0.118468
A7-1_A	D117_A	0.184903	-0.368998	-1.99563	0.0469259	0.120697
A7-1_A	D117_C	0.0953925	0.195587	2.05034	0.722988	0.819575
A7-1_A	D118_A1B	0.250738	-0.447946	-1.78651	0.0106373	0.0410398
A7-1_A	D119_C	0.0576128	-0.707738	-12.2844	0.00114111	0.0079934
A7-1_A	D121_C	0.167834	-0.67033	-3.99399	0.000690806	0.00555088
A7-1_A	D123_C	0.00857894	-0.398912	-46.499	0.135987	0.25938
A7-1_A	D125_C	0.339286	0.272792	0.804019	0.799521	0.873292
A7-1_A	D126_A1B	0.265769	0.00214135	0.00805718	0.349949	0.505775
A7-1_A	D127_A	0.251582	-0.395778	-1.57315	0.0193956	0.0635096
A7-1_A	D128_C	0.284666	-0.0891238	-0.313082	0.186169	0.323953
A7-1_A	D129_A1B	0.268214	-0.225279	-0.839923	0.0811238	0.179456
A7-1_A	D130_C	0.0696002	-0.556549	-7.99637	0.0158107	0.0546534
A7-1_A	D131_C	0.120631	-0.444632	-3.6859	0.0381639	0.103603
A7-1_A	D132_A1B	0.171885	-0.571553	-3.3252	0.00438792	0.0213718
A7-1_A	D134_C	0.10427	-0.580745	-5.56962	0.00786364	0.0329166
A7-1_A	D135_A	0.24176	-0.322987	-1.33598	0.0441952	0.115561
A7-1_A	D135_C	0.138115	0.507452	3.67414	0.145925	0.272423
A7-1_A	D136_A1B	0.265864	-0.454185	-1.70834	0.00835036	0.0344217
A7-1_A	D137_C	0.086185	-0.560852	-6.50754	0.0126802	0.0465649
A7-1_A	D139_C	0.184662	-0.705883	-3.82256	0.000226803	0.00249028
A7-1_A	D141_C	0.324591	0.369362	1.13793	0.86018	0.913625
A7-1_A	D142_A1B	0.289399	-0.177817	-0.614434	0.0984358	0.206139
A7-1_A	D143_A1B	0.0102925	-0.614792	-59.7321	0.0119102	0.0444833
A7-1_A	D143_C	-0.0541329	-0.449461	8.30291	0.136985	0.260661
A7-1_A	D144_C	0.0313947	0.163039	5.19319	0.645163	0.761675
A7-1_A	D145_A1B	0.141818	-0.235341	-1.65945	0.185589	0.323271
A7-1_A	D145_C	0.261497	0.067094	0.256577	0.487847	0.632758
A7-1_A	D146_C	0.0883875	-0.764939	-8.65438	0.00014823	0.00181262
A7-1_A	D147_A	0.0654797	-0.273711	-4.1801	0.230685	0.377553
A7-1_A	D147_A1B	0.0850247	-0.16017	-1.8838	0.393202	0.547899
A7-1_A	D147_C	-0.0672616	-0.114902	1.70828	0.867975	0.918281
A7-1_A	D148_A	0.161715	-0.281999	-1.7438	0.117058	0.232821
A7-1_A	D148_A1B	0.141732	-0.45036	-3.17755	0.0298441	0.0867451
A7-1_A	D148_C	-0.00519652	0.43474	-83.6598	0.103259	0.213096
A7-1_A	D149_C	-0.0295509	-0.582028	19.6958	0.0277894	0.0823573
A7-1_A	D150_C	0.00476747	-0.286825	-60.1629	0.29952	0.454185
A7-1_A	D151_C	0.193112	0.679868	3.52059	0.0284493	0.0837829
A7-1_A	D152_A1B	-0.0199104	-0.621969	31.2384	0.014266	0.0506586
A7-1_A	D152_C	-0.122306	-0.309029	2.52669	0.496501	0.640466
A7-1_A	D153_C	-0.00661972	0.0448796	-6.77968	0.858505	0.912763
A7-1_A	D154_A	-0.128279	-0.229812	1.79151	0.716399	0.814828
A7-1_A	D154_A1B	-0.102049	-0.63273	6.20027	0.0259813	0.078452
A7-1_A	D154_C	-0.156307	-0.731132	4.67754	0.0074445	0.0316169
A7-1_A	D155_A	-0.101846	-0.471458	4.62913	0.15631	0.285765
A7-1_A	D155_A1B	-0.0733419	-0.623386	8.49973	0.0230142	0.0719527
A7-1_A	D155_C	-0.111376	-0.725226	6.51152	0.00525309	0.0243594
A7-1_A	D156_C	0.0283017	0.612851	21.6543	0.0177655	0.0595397
A7-1_A	D157_C	0.0541184	0.638067	11.7902	0.0153364	0.053454
A7-1_A	D158_C	-0.0879788	-0.548288	6.23205	0.0678855	0.158235
A7-1_A	D159_C	-0.0864121	-0.573634	6.63836	0.050088	0.126334
A7-1_A	D160_A1B	-0.115184	0.236826	-2.05607	0.216652	0.361387
A7-1_A	D162_C	0.119806	-0.547748	-4.57196	0.0109354	0.0418481
A7-1_A	D163_C	0.147856	-0.541592	-3.66297	0.00896732	0.0361748
A7-1_A	D164_A1B	-0.116458	-0.231149	1.98482	0.682043	0.789721
A7-1_A	D166_C	-0.0236498	0.646717	-27.3455	0.00605952	0.0270924
A7-1_A	D167_C	0.0168369	0.629777	37.4046	0.0122263	0.0453509
A7-1_A	D169_A1B	0.0193371	-0.505368	-26.1346	0.0463494	0.119592
A7-1_A	D169_C	0.146966	-0.460544	-3.13367	0.0254106	0.0771542
A7-1_A	D170_A1B	0.0693675	-0.602045	-8.67907	0.00806023	0.0335704
A7-1_A	D170_C	0.177843	-0.0862085	-0.484746	0.357106	0.512645
A7-1_A	D171_A1B	0.209048	0.673533	3.2219	0.0363366	0.0999941
A7-1_A	D173_A	0.385873	0.575484	1.49138	0.389473	0.544507
A7-1_A	D173_C	0.419264	-0.00346636	-0.00826773	0.119285	0.235848
A7-1_A	D174_C	0.35418	0.116396	0.328636	0.380864	0.535799
A7-1_A	D175_A1B	0.353888	0.14541	0.410894	0.439515	0.590021
A7-1_A	D176_A	0.395522	0.567939	1.43592	0.43398	0.585265
A7-1_A	D176_C	0.436445	0.0981384	0.224859	0.201275	0.342617
A7-1_A	D177_C	0.36179	0.0385621	0.106587	0.238975	0.387618
A7-1_A	D178_A1B	0.354381	0.140302	0.395907	0.427776	0.580145
A7-1_A	D179_A	0.350918	0.57868	1.64904	0.309106	0.464122
A7-1_A	D179_C	0.392204	-0.0749458	-0.191089	0.0903634	0.193826
A7-1_A	D180_C	0.29969	-0.577944	-1.92847	0.000805521	0.00621955
A7-1_A	D181_A1B	0.403143	0.343992	0.853276	0.811906	0.881624
A7-1_A	D182_A	0.304409	-0.165423	-0.543421	0.0958619	0.202305
A7-1_A	D182_C	0.174739	-0.368389	-2.10822	0.0513925	0.128534
A7-1_A	D183_C	0.196732	0.665033	3.3804	0.037132	0.101626
A7-1_A	D184_A1B	0.0419507	-0.429897	-10.2477	0.0825834	0.181733
A7-1_A	D185_C	0.241848	-0.650728	-2.69065	0.000399668	0.00373467
A7-1_A	D186_C	0.237197	-0.681665	-2.87384	0.000202573	0.00229538
A7-1_A	D188_A	0.270053	0.716003	2.65134	0.031274	0.089717
A7-1_A	D188_A1B	0.173944	-0.416884	-2.39666	0.03205	0.0912953
A7-1_A	D188_C	0.281997	0.113752	0.40338	0.543495	0.680888
A7-1_A	D189_C	0.194291	-0.538656	-2.77242	0.00570123	0.0258966
A7-1_A	D191_A	0.102194	-0.532333	-5.20905	0.0160503	0.0552917
A7-1_A	D191_C	0.114085	-0.370525	-3.2478	0.0814456	0.17998
A7-1_A	D192_C	0.091995	-0.332643	-3.61588	0.129638	0.250781
A7-1_A	D193_A1B	0.0129994	-0.0802572	-6.17392	0.746513	0.836831
A7-1_A	D193_C	0.109721	-0.370933	-3.38068	0.0838614	0.183596
A7-1_A	D194_A	0.0553007	0.625882	11.3178	0.0187714	0.0619712
A7-1_A	D194_C	0.0786683	0.59784	7.5995	0.0345412	0.09627
A7-1_A	D195_C	0.0249569	0.32402	12.9832	0.281678	0.434932
A7-1_A	D196_A1B	0.0412949	0.711671	17.2339	0.00330198	0.0174211
A7-1_A	D196_C	0.0710493	0.366384	5.15676	0.278749	0.432115
A7-1_A	D197_C	-0.104027	-0.414391	3.98349	0.244353	0.394139
A7-1_A	D198_C	-0.0732431	-0.311654	4.25505	0.388979	0.544038
A7-1_A1B	A7-1_C	0.731024	0.681869	0.932758	0.733726	0.827241
A7-1_A1B	A7-2_A1B	0.167195	-0.0274535	-0.1642	0.49718	0.641102
A7-1_A1B	A7-2_C	0.330494	0.181522	0.549245	0.580296	0.711308
A7-1_A1B	A8-1_A	0.310657	0.540423	1.73961	0.326713	0.4829
A7-1_A1B	A8-1_A1B	0.633322	0.483377	0.763241	0.447482	0.596825
A7-1_A1B	A8-1_C	0.442856	0.545426	1.23161	0.637813	0.756224
A7-1_A1B	A8-2_A1B	0.00573993	-0.0949153	-16.536	0.726917	0.822572
A7-1_A1B	A8-2_C	0.166314	0.302201	1.81705	0.618183	0.739918
A7-1_A1B	A9_A1B	0.404098	0.205512	0.508569	0.44646	0.595824
A7-1_A1B	A9_C	0.241628	-0.268494	-1.11119	0.0710634	0.163538
A7-1_A1B	A101_A	0.543086	0.624704	1.15028	0.667518	0.779142
A7-1_A1B	A101_A1B	0.877641	0.411092	0.468406	0.00131693	0.00889645
A7-1_A1B	A101_C	0.670553	0.525905	0.784286	0.43168	0.583486
A7-1_A1B	A102_A1B	-0.782786	-0.24132	0.308284	0.00527523	0.0244291
A7-1_A1B	A102_C	-0.432706	-0.286298	0.661646	0.559473	0.693583
A7-1_A1B	A103_A1B	0.301142	0.304369	1.01072	0.990193	0.993906
A7-1_A1B	A103_C	0.0425183	0.468902	11.0282	0.106825	0.218512
A7-1_A1B	A104_A1B	-0.518577	-0.225526	0.434893	0.232742	0.379991
A7-1_A1B	A104_C	-0.389979	0.353602	-0.906723	0.00686819	0.0297206
A7-1_A1B	A120_A	-0.0534267	-0.276978	5.18425	0.424324	0.577259
A7-1_A1B	A120_A1B	0.0290583	-0.0359284	-1.23643	0.822044	0.887711
A7-1_A1B	A120_C	-0.0424108	0.260766	-6.14857	0.284478	0.437896
A7-1_A1B	A121_A	-0.0776471	-0.257878	3.32115	0.519829	0.66101
A7-1_A1B	A121_A1B	0.0313016	-0.0337916	-1.07955	0.821759	0.887522
A7-1_A1B	A121_C	-0.0472732	0.307847	-6.51209	0.206075	0.348107
A7-1_A1B	A122_A	-0.0644065	-0.443439	6.885	0.154035	0.282979
A7-1_A1B	A122_A1B	-0.0582904	-0.170614	2.92696	0.693429	0.798574
A7-1_A1B	A122_C	-0.0456697	-0.0530628	1.16188	0.979544	0.987424
A7-1_A1B	A123_A	-0.157313	-0.489024	3.10861	0.193136	0.332594
A7-1_A1B	A123_A1B	-0.176808	-0.121791	0.688831	0.845598	0.903627
A7-1_A1B	A123_C	-0.140749	0.0523709	-0.372088	0.501866	0.645176
A7-1_A1B	C11-1_A	-0.0184641	-0.0430121	2.32951	0.932251	0.957415
A7-1_A1B	C11-1_A1B	-0.0134368	-0.277584	20.6584	0.347351	0.503359
A7-1_A1B	C11-1_C	0.0119888	-0.269815	-22.5057	0.317962	0.473669
A7-1_A1B	C11-2_A1B	0.150405	-0.215876	-1.4353	0.199443	0.340389
A7-1_A1B	C11-2_C	-0.00456053	-0.23412	51.3362	0.41822	0.572016
A7-1_A1B	C12-1_A	-0.0142941	-0.0359947	2.51815	0.940113	0.962242
A7-1_A1B	C12-1_A1B	-0.00937853	-0.27383	29.1975	0.347359	0.503359
A7-1_A1B	C12-1_C	0.0174086	-0.277584	-15.9452	0.295347	0.449714
A7-1_A1B	C12-2_A1B	0.164078	-0.00296473	-0.0180691	0.559829	0.693882
A7-1_A1B	C12-2_C	-0.00358767	-0.221605	61.7686	0.442957	0.592627
A7-1_A1B	C13_A	0.0801348	0.226325	2.8243	0.603778	0.728599
A7-1_A1B	C13_A1B	0.122428	0.197384	1.61225	0.790028	0.867328
A7-1_A1B	C13_C	0.0748112	0.192071	2.56741	0.679199	0.78788
A7-1_A1B	C101_A1B	0.0391053	-0.303435	-7.75943	0.222737	0.367844
A7-1_A1B	C101_C	0.00580879	-0.264447	-45.5253	0.338429	0.494646
A7-1_A1B	C102_A1B	0.0688665	-0.288375	-4.18744	0.20571	0.347612
A7-1_A1B	C102_C	0.0081554	-0.264642	-32.4499	0.333985	0.490132
A7-1_A1B	C103_A	0.0143526	-0.0559899	-3.90103	0.807563	0.878809
A7-1_A1B	C103_A1B	0.0230236	-0.241113	-10.4724	0.35206	0.507939
A7-1_A1B	C103_C	0.0443761	-0.217796	-4.90797	0.357884	0.513394
A7-1_A1B	C104_A	-0.0596368	-0.0208345	0.349356	0.893024	0.933923
A7-1_A1B	C104_A1B	-0.0613479	-0.254796	4.1533	0.490911	0.635675
A7-1_A1B	C104_C	-0.0351934	-0.269354	7.65354	0.40448	0.558775
A7-1_A1B	C105_A1B	-0.0356228	-0.388213	10.8979	0.195623	0.335827
A7-1_A1B	C105_C	-0.0251065	-0.304345	12.1222	0.317064	0.472741
A7-1_A1B	C106_A1B	-0.00442782	-0.482466	108.962	0.0710509	0.163525
A7-1_A1B	C106_C	0.0156683	-0.304507	-19.4346	0.253363	0.403591
A7-1_A1B	C107_A1B	0.150692	-0.0222867	-0.147895	0.546862	0.6834
A7-1_A1B	C107_C	0.0143279	-0.220893	-15.417	0.408461	0.562308
A7-1_A1B	C108_A1B	0.112633	-0.3369	-2.99113	0.108653	0.221027
A7-1_A1B	C108_C	-0.0335494	-0.255772	7.62375	0.430187	0.582366
A7-1_A1B	C109_A1B	0.0139403	-0.190214	-13.6449	0.474961	0.622441
A7-1_A1B	C109_C	-0.00541236	-0.142222	26.2773	0.633591	0.752624
A7-1_A1B	C110_A1B	0.0337578	-0.463736	-13.7372	0.0637654	0.15091
A7-1_A1B	C110_C	-0.0064551	-0.339977	52.6679	0.229119	0.375508
A7-1_A1B	C111_A1B	0.0420584	0.333637	7.93271	0.291596	0.445804
A7-1_A1B	C111_C	-0.0175748	0.118474	-6.74111	0.636479	0.755198
A7-1_A1B	C112_A1B	0.000926124	-0.279848	-302.172	0.318314	0.474076
A7-1_A1B	C112_C	0.0230909	-0.275178	-11.9172	0.290457	0.444487
A7-1_A1B	C113_A1B	0.0870234	-0.438059	-5.03381	0.0539423	0.133156
A7-1_A1B	C113_C	0.00718252	-0.240621	-33.501	0.382131	0.536953
A7-1_A1B	C114_A1B	0.0664971	0.00337176	0.0507053	0.826857	0.890671
A7-1_A1B	C114_C	0.0696554	-0.0423587	-0.608117	0.698006	0.801246
A7-1_A1B	C115_A	0.104921	-0.0371432	-0.35401	0.622083	0.742726
A7-1_A1B	C115_A1B	0.114394	0.0941042	0.822629	0.94342	0.964643
A7-1_A1B	C115_C	0.114031	0.0999862	0.876831	0.960795	0.97532
A7-1_A1B	C116_A1B	-0.0384841	-0.187011	4.85944	0.602019	0.727497
A7-1_A1B	C116_C	-0.049136	-0.144533	2.94149	0.738807	0.831281
A7-1_A1B	C117_A1B	0.217779	0.151328	0.694868	0.811794	0.881624
A7-1_A1B	C117_C	-0.0314239	-0.100211	3.18901	0.811016	0.881264
A7-1_A1B	C118_A1B	0.214887	0.103859	0.48332	0.693143	0.798364
A7-1_A1B	C118_C	-0.02633	-0.103613	3.93516	0.788203	0.866046
A7-1_A1B	C126_A	-0.142479	-0.183471	1.2877	0.884149	0.928701
A7-1_A1B	C126_A1B	-0.0288572	-0.0305407	1.05834	0.995349	0.997004
A7-1_A1B	C126_C	-0.0318204	-0.181563	5.70585	0.599536	0.725587
A7-1_A1B	C127_A	0.190673	0.274271	1.43844	0.75962	0.845667
A7-1_A1B	C127_A1B	0.27564	0.128751	0.467099	0.595404	0.722619
A7-1_A1B	C127_C	0.164378	-0.17866	-1.08689	0.230636	0.377498
A7-1_A1B	C128_A1B	0.0117028	-0.188018	-16.0661	0.484672	0.630372
A7-1_A1B	C128_C	0.0330824	-0.177485	-5.36494	0.46227	0.61023
A7-1_A1B	D14-1_A	0.16147	0.154086	0.954268	0.979098	0.987088
A7-1_A1B	D14-1_C	0.200054	0.0582143	0.290993	0.617105	0.739127
A7-1_A1B	D14-2_C	0.088518	-0.105544	-1.19235	0.500587	0.644149
A7-1_A1B	D14-3_A1B	0.212678	-0.13798	-0.648775	0.219581	0.364774
A7-1_A1B	D14-3_C	0.162192	-0.0466701	-0.287746	0.466786	0.614339
A7-1_A1B	D15-1_A	0.134743	-0.172705	-1.28174	0.28346	0.43686
A7-1_A1B	D15-1_C	0.186756	-0.334444	-1.7908	0.0632885	0.150046
A7-1_A1B	D15-2_C	0.0751306	-0.137653	-1.83219	0.459481	0.607674
A7-1_A1B	D15-3_A1B	0.0783153	-0.131955	-1.68492	0.464958	0.612771
A7-1_A1B	D15-3_C	0.139429	-0.313282	-2.24689	0.108029	0.22019
A7-1_A1B	D16-1_A	0.066521	0.100464	1.51026	0.905854	0.941213
A7-1_A1B	D16-1_C	0.100513	-0.421399	-4.19249	0.0569509	0.138721
A7-1_A1B	D16-2_C	0.0272207	0.129021	4.73979	0.722832	0.819484
A7-1_A1B	D16-3_A1B	-0.0459521	0.344963	-7.50702	0.160438	0.290947
A7-1_A1B	D16-3_C	0.0757321	0.0926039	1.22278	0.95312	0.970775
A7-1_A1B	D17-1_A	-0.0679816	0.319802	-4.70424	0.166911	0.299687
A7-1_A1B	D17-1_C	0.00312516	-0.0227244	-7.27144	0.928728	0.955134
A7-1_A1B	D17-2_C	0.0355326	0.294762	8.29555	0.353416	0.509229
A7-1_A1B	D17-3_A1B	0.203553	-0.157878	-0.775609	0.205862	0.34782
A7-1_A1B	D102_A	-0.00851364	-0.0886674	10.4147	0.780924	0.861337
A7-1_A1B	D103_C	0.0357325	0.063732	1.78359	0.922634	0.951303
A7-1_A1B	D104_A1B	0.0182745	-0.0342234	-1.87274	0.855833	0.910927
A7-1_A1B	D105_A	-0.0989804	-0.081433	0.822718	0.951193	0.969944
A7-1_A1B	D106_C	0.00384956	0.283594	73.6692	0.319501	0.475403
A7-1_A1B	D107_A1B	-0.00482606	0.308604	-63.9452	0.262566	0.41428
A7-1_A1B	D108_C	-0.0316227	-0.334245	10.5698	0.274329	0.427187
A7-1_A1B	D109_C	0.0424956	0.154291	3.63077	0.695805	0.800016
A7-1_A1B	D110_A1B	-0.033521	-0.280554	8.3695	0.378123	0.533282
A7-1_A1B	D112_C	-0.0748176	-0.336484	4.49739	0.341103	0.497588
A7-1_A1B	D113_C	0.0682552	0.323887	4.74524	0.354501	0.510256
A7-1_A1B	D114_A1B	-0.0458347	-0.280663	6.12338	0.401414	0.555878
A7-1_A1B	D116_C	0.00341437	-0.200769	-58.8013	0.474003	0.621445
A7-1_A1B	D117_A	-0.100224	-0.211004	2.10533	0.694149	0.799104
A7-1_A1B	D117_C	-0.0436023	-0.0971449	2.22797	0.852281	0.908257
A7-1_A1B	D118_A1B	-7.48911e-05	-0.158478	2116.11	0.580478	0.711458
A7-1_A1B	D119_C	0.00401926	-0.252099	-62.7227	0.365303	0.520872
A7-1_A1B	D121_C	-0.0331837	-0.328075	9.88663	0.287434	0.441262
A7-1_A1B	D123_C	-0.0753608	-0.3276	4.34709	0.359902	0.515276
A7-1_A1B	D125_C	0.0555173	0.297793	5.36397	0.384196	0.539164
A7-1_A1B	D126_A1B	0.0238008	0.000379321	0.0159373	0.935405	0.959297
A7-1_A1B	D127_A	-0.00515225	0.00865818	-1.68047	0.961891	0.975949
A7-1_A1B	D128_C	0.0298566	0.140044	4.69055	0.70069	0.803638
A7-1_A1B	D129_A1B	0.0454325	-0.252632	-5.5606	0.293413	0.447614
A7-1_A1B	D130_C	-0.0259751	-0.3138	12.0808	0.301291	0.455967
A7-1_A1B	D131_C	0.0315842	-0.00338521	-0.107181	0.903675	0.94
A7-1_A1B	D132_A1B	-0.0135289	-0.234178	17.3095	0.436159	0.58725
A7-1_A1B	D134_C	0.00144711	-0.206408	-142.635	0.465681	0.613422
A7-1_A1B	D135_A	-0.0830459	-0.0191167	0.230195	0.824445	0.889068
A7-1_A1B	D135_C	-0.0167143	0.260222	-15.5689	0.327426	0.483514
A7-1_A1B	D136_A1B	0.0777436	-0.358259	-4.60821	0.117229	0.233045
A7-1_A1B	D137_C	0.00475924	-0.129362	-27.1811	0.640829	0.758565
A7-1_A1B	D139_C	-0.0182553	-0.346535	18.9827	0.235023	0.38278
A7-1_A1B	D141_C	0.0507672	0.34089	6.71476	0.292457	0.446668
A7-1_A1B	D142_A1B	0.0545415	-0.255254	-4.67999	0.274853	0.42781
A7-1_A1B	D143_A1B	-0.0975799	-0.128142	1.3132	0.914702	0.946572
A7-1_A1B	D143_C	-0.0658341	-0.281991	4.28335	0.438531	0.589258
A7-1_A1B	D144_C	0.0298646	0.237557	7.95446	0.462626	0.61059
A7-1_A1B	D145_A1B	-0.0773318	-0.0822781	1.06396	0.986259	0.991651
A7-1_A1B	D145_C	0.00985945	0.215541	21.8614	0.469387	0.616954
A7-1_A1B	D146_C	-0.0306121	-0.217137	7.09319	0.510898	0.653092
A7-1_A1B	D147_A	-0.132595	-0.249668	1.88294	0.673777	0.783893
A7-1_A1B	D147_A1B	-0.108422	0.14627	-1.34908	0.375458	0.530735
A7-1_A1B	D147_C	-0.0884984	-0.194148	2.19381	0.708888	0.809534
A7-1_A1B	D148_A	-0.111347	-0.0831798	0.747035	0.921626	0.950691
A7-1_A1B	D148_A1B	-0.0577671	-0.195099	3.37734	0.62862	0.747862
A7-1_A1B	D148_C	-0.050052	0.380804	-7.60817	0.118606	0.235085
A7-1_A1B	D149_C	0.00402817	-0.197502	-49.0301	0.479982	0.626709
A7-1_A1B	D150_C	-0.00132087	0.0331804	-25.1202	0.904953	0.940714
A7-1_A1B	D151_C	0.128807	0.234302	1.81902	0.705552	0.807102
A7-1_A1B	D152_A1B	0.0226562	-0.183622	-8.10474	0.470932	0.618478
A7-1_A1B	D152_C	-0.0173878	-0.36584	21.0401	0.205148	0.347052
A7-1_A1B	D153_C	0.0644245	0.123485	1.91674	0.836623	0.896981
A7-1_A1B	D154_A	-0.0449453	0.0643791	-1.43239	0.704953	0.806645
A7-1_A1B	D154_A1B	-0.04512	-0.140815	3.1209	0.738207	0.830765
A7-1_A1B	D154_C	-0.10029	-0.328058	3.27108	0.406311	0.560469
A7-1_A1B	D155_A	-0.0524287	-0.128642	2.45365	0.790248	0.867491
A7-1_A1B	D155_A1B	-0.0128287	-0.124935	9.73874	0.696446	0.800409
A7-1_A1B	D155_C	-0.0941974	-0.280776	2.98072	0.502001	0.645315
A7-1_A1B	D156_C	-0.0340929	0.0917222	-2.69036	0.662675	0.775546
A7-1_A1B	D157_C	-0.0352832	0.105796	-2.9985	0.624474	0.744658
A7-1_A1B	D158_C	-0.0110292	-0.189886	17.2167	0.530751	0.670698
A7-1_A1B	D159_C	-0.00964569	-0.230768	23.9244	0.435592	0.586847
A7-1_A1B	D160_A1B	-0.193994	-0.187668	0.967388	0.981877	0.988799
A7-1_A1B	D162_C	-0.0133832	-0.105005	7.84602	0.750239	0.839562
A7-1_A1B	D163_C	-0.0110163	-0.111041	10.0797	0.728106	0.823362
A7-1_A1B	D164_A1B	-0.191214	-0.206694	1.08096	0.955528	0.972237
A7-1_A1B	D166_C	0.0516906	0.168736	3.26435	0.681498	0.789407
A7-1_A1B	D167_C	0.0547591	0.145333	2.65404	0.75143	0.840193
A7-1_A1B	D169_A1B	-0.162915	-0.0184516	0.113259	0.613658	0.736536
A7-1_A1B	D169_C	-0.0884796	0.0901827	-1.01925	0.535409	0.674405
A7-1_A1B	D170_A1B	-0.12463	-0.164197	1.31747	0.888798	0.931244
A7-1_A1B	D170_C	-0.0622497	-0.0213852	0.34354	0.887359	0.930262
A7-1_A1B	D171_A1B	0.044816	0.392849	8.76584	0.200126	0.341191
A7-1_A1B	D173_A	0.13407	0.156716	1.16891	0.936203	0.959871
A7-1_A1B	D173_C	0.161559	-0.164994	-1.02126	0.254293	0.404628
A7-1_A1B	D174_C	0.0780476	0.188529	2.41557	0.696848	0.800604
A7-1_A1B	D175_A1B	0.238362	-0.155585	-0.652725	0.166505	0.299399
A7-1_A1B	D176_A	0.137122	0.156217	1.13926	0.946168	0.966387
A7-1_A1B	D176_C	0.16736	-0.048005	-0.286836	0.452817	0.601509
A7-1_A1B	D177_C	0.0778989	0.103668	1.3308	0.928368	0.954886
A7-1_A1B	D178_A1B	0.236047	-0.155457	-0.658587	0.169262	0.302576
A7-1_A1B	D179_A	0.147025	0.0946254	0.6436	0.853999	0.909658
A7-1_A1B	D179_C	0.18665	-0.270443	-1.44893	0.106759	0.218395
A7-1_A1B	D180_C	0.0489651	-0.175707	-3.58841	0.433153	0.584706
A7-1_A1B	D181_A1B	0.143408	-0.108837	-0.758929	0.380143	0.534972
A7-1_A1B	D182_A	0.0489861	0.109507	2.23548	0.833062	0.894888
A7-1_A1B	D182_C	0.0237704	0.0892081	3.7529	0.820267	0.886665
A7-1_A1B	D183_C	0.0723152	0.262484	3.62971	0.496979	0.640911
A7-1_A1B	D184_A1B	0.179884	-0.261265	-1.45241	0.120055	0.236826
A7-1_A1B	D185_C	0.027574	-0.266199	-9.654	0.298749	0.453346
A7-1_A1B	D186_C	0.0263137	-0.240621	-9.14431	0.347123	0.503171
A7-1_A1B	D188_A	0.0917773	0.438792	4.78105	0.190135	0.329132
A7-1_A1B	D188_A1B	0.187895	-0.289384	-1.54014	0.0913156	0.195329
A7-1_A1B	D188_C	0.122667	0.277217	2.25991	0.57663	0.708509
A7-1_A1B	D189_C	0.0570094	-0.133264	-2.33757	0.508445	0.650993
A7-1_A1B	D191_A	0.0525927	-0.19738	-3.75299	0.382075	0.536906
A7-1_A1B	D191_C	0.0773287	-0.40183	-5.19639	0.0816287	0.180275
A7-1_A1B	D192_C	0.0295499	-0.172009	-5.82097	0.481844	0.628305
A7-1_A1B	D193_A1B	-0.0541199	0.16438	-3.03734	0.446456	0.595824
A7-1_A1B	D193_C	0.0607637	-0.33916	-5.58162	0.152071	0.280561
A7-1_A1B	D194_A	0.0644517	0.354599	5.50178	0.289509	0.443515
A7-1_A1B	D194_C	0.0973909	0.127828	1.31253	0.915054	0.94681
A7-1_A1B	D195_C	-0.00552343	0.399448	-72.3188	0.138198	0.262347
A7-1_A1B	D196_A1B	0.0268198	0.235391	8.77675	0.461042	0.609076
A7-1_A1B	D196_C	0.0673339	0.386896	5.74593	0.238498	0.386975
A7-1_A1B	D197_C	-0.126008	0.110921	-0.880277	0.410156	0.564094
A7-1_A1B	D198_C	-0.120197	0.18589	-1.54655	0.28527	0.438834
A7-1_C	A7-2_A1B	0.253042	0.37886	1.49722	0.627968	0.747307
A7-1_C	A7-2_C	0.46094	0.0298379	0.0647327	0.104928	0.215593
A7-1_C	A8-1_A	0.354676	0.26404	0.744454	0.728491	0.823632
A7-1_C	A8-1_A1B	0.462284	-0.152805	-0.330544	0.0236098	0.0732467
A7-1_C	A8-1_C	0.562365	0.82334	1.46407	0.0662909	0.155459
A7-1_C	A8-2_A1B	0.0912449	-0.088141	-0.965983	0.533747	0.673016
A7-1_C	A8-2_C	0.187734	0.0928969	0.494832	0.737644	0.830366
A7-1_C	A9_A1B	0.197265	0.438104	2.22089	0.350248	0.506056
A7-1_C	A9_C	0.168042	-0.136542	-0.812544	0.288096	0.441941
A7-1_C	A101_A	0.614806	0.618977	1.00678	0.981414	0.988637
A7-1_C	A101_A1B	0.641549	0.753455	1.17443	0.446377	0.595779
A7-1_C	A101_C	0.795286	0.7828	0.984299	0.908847	0.942896
A7-1_C	A102_A1B	-0.486482	0.143434	-0.294839	0.019371	0.0634712
A7-1_C	A102_C	-0.571273	-0.829458	1.45195	0.0631963	0.149887
A7-1_C	A103_A1B	0.274393	0.298024	1.08612	0.929037	0.955287
A7-1_C	A103_C	0.107272	0.73243	6.8278	0.00425477	0.0209136
A7-1_C	A104_A1B	-0.29177	0.282208	-0.967227	0.0410301	0.109374
A7-1_C	A104_C	-0.417256	0.80523	-1.92982	7.08121e-08	6.43722e-06
A7-1_C	A120_A	-0.0244261	-0.641742	26.2728	0.0108107	0.0415229
A7-1_C	A120_A1B	0.0238445	-0.444717	-18.6507	0.082462	0.181526
A7-1_C	A120_C	-0.0128028	0.189656	-14.8136	0.478641	0.625432
A7-1_C	A121_A	-0.0421752	-0.550414	13.0507	0.0459916	0.118865
A7-1_C	A121_A1B	0.0289324	-0.470321	-16.2558	0.0620077	0.14781
A7-1_C	A121_C	-0.00763014	0.240439	-31.5118	0.381651	0.536436
A7-1_C	A122_A	-0.0765453	-0.807018	10.543	0.000313298	0.00314866
A7-1_C	A122_A1B	-0.0566851	-0.560175	9.88223	0.0461549	0.119235
A7-1_C	A122_C	-0.0771105	-0.325847	4.22572	0.366698	0.522368
A7-1_C	A123_A	-0.19997	-0.553287	2.76685	0.145814	0.272279
A7-1_C	A123_A1B	-0.125415	-0.598288	4.77048	0.0508615	0.127644
A7-1_C	A123_C	-0.211007	-0.217281	1.02973	0.981852	0.988799
A7-1_C	C11-1_A	0.126218	-0.288603	-2.28655	0.142459	0.268072
A7-1_C	C11-1_A1B	0.162661	-0.683757	-4.20358	0.000539002	0.00464896
A7-1_C	C11-1_C	0.201629	-0.600812	-2.97979	0.00187252	0.0115149
A7-1_C	C11-2_A1B	0.212234	0.108467	0.511074	0.712238	0.811731
A7-1_C	C11-2_C	0.179195	-0.532429	-2.97122	0.00735869	0.0313476
A7-1_C	C12-1_A	0.13201	-0.254352	-1.92675	0.174106	0.308603
A7-1_C	C12-1_A1B	0.171595	-0.653767	-3.80994	0.000951246	0.00700352
A7-1_C	C12-1_C	0.219742	-0.539559	-2.45542	0.0042245	0.020803
A7-1_C	C12-2_A1B	0.220555	0.481842	2.18467	0.297479	0.452006
A7-1_C	C12-2_C	0.188354	-0.475501	-2.52451	0.0143363	0.0508259
A7-1_C	C13_A	0.0357889	0.67633	18.8978	0.0065064	0.0284877
A7-1_C	C13_A1B	0.0579225	0.641706	11.0787	0.014997	0.0525417
A7-1_C	C13_C	0.0586163	0.690905	11.7869	0.00620726	0.0275434
A7-1_C	C101_A1B	0.193914	-0.636466	-3.28221	0.00103105	0.00740105
A7-1_C	C101_C	0.200227	-0.59557	-2.97448	0.00209485	0.0124728
A7-1_C	C102_A1B	0.213896	-0.436338	-2.03996	0.0178016	0.0596191
A7-1_C	C102_C	0.213778	-0.545835	-2.55328	0.00410448	0.02032
A7-1_C	C103_A	0.160229	-0.205237	-1.2809	0.200738	0.342065
A7-1_C	C103_A1B	0.193495	-0.510628	-2.63897	0.00859399	0.0351731
A7-1_C	C103_C	0.224676	-0.370285	-1.64808	0.0326979	0.09255
A7-1_C	C104_A	0.0619491	-0.323342	-5.21947	0.169164	0.302446
A7-1_C	C104_A1B	0.0955881	-0.70267	-7.35102	0.000806668	0.00622242
A7-1_C	C104_C	0.136986	-0.683915	-4.99258	0.000749673	0.00588837
A7-1_C	C105_A1B	-0.165196	-0.64628	3.9122	0.0372243	0.101801
A7-1_C	C105_C	-0.111072	-0.463979	4.17727	0.176317	0.311398
A7-1_C	C106_A1B	-0.132685	-0.738633	5.56681	0.00486	0.0230241
A7-1_C	C106_C	-0.088837	-0.371777	4.18493	0.297043	0.451611
A7-1_C	C107_A1B	0.207207	0.479598	2.31458	0.280074	0.433499
A7-1_C	C107_C	0.195201	-0.490074	-2.51061	0.011115	0.0423394
A7-1_C	C108_A1B	0.189791	-0.512412	-2.69987	0.0087197	0.0355427
A7-1_C	C108_C	0.133237	-0.575454	-4.31904	0.00629453	0.0278094
A7-1_C	C109_A1B	0.126037	-0.549025	-4.35605	0.0100831	0.0394093
A7-1_C	C109_C	0.0715241	-0.581839	-8.13486	0.0107908	0.0414678
A7-1_C	C110_A1B	-0.0113142	-0.662956	58.595	0.00649006	0.0284368
A7-1_C	C110_C	0.0145276	-0.508182	-34.9804	0.0467399	0.12036
A7-1_C	C111_A1B	0.216257	0.69927	3.23351	0.0253869	0.0770921
A7-1_C	C111_C	0.14863	-0.009898	-0.066595	0.580744	0.711712
A7-1_C	C112_A1B	0.192548	-0.662383	-3.44009	0.000598864	0.0050197
A7-1_C	C112_C	0.222683	-0.591978	-2.65839	0.00169767	0.0107341
A7-1_C	C113_A1B	0.181533	-0.811584	-4.47073	5.35774e-06	0.000162261
A7-1_C	C113_C	0.124143	-0.721339	-5.81056	0.000341573	0.0033422
A7-1_C	C114_A1B	0.110059	0.380433	3.45663	0.315611	0.471333
A7-1_C	C114_C	0.145656	-0.0866633	-0.594985	0.419022	0.572657
A7-1_C	C115_A	0.16847	0.0897956	0.533008	0.781811	0.861921
A7-1_C	C115_A1B	0.162107	0.404501	2.49528	0.358385	0.513879
A7-1_C	C115_C	0.153237	0.42176	2.75233	0.30682	0.461711
A7-1_C	C116_A1B	-0.0324932	-0.347592	10.6973	0.253295	0.403562
A7-1_C	C116_C	0.0203112	-0.553345	-27.2433	0.0259922	0.0784552
A7-1_C	C117_A1B	0.135253	0.671946	4.96806	0.0189581	0.062442
A7-1_C	C117_C	-0.00292581	-0.250809	85.723	0.38075	0.535701
A7-1_C	C118_A1B	0.139865	0.637535	4.55823	0.0338741	0.0949754
A7-1_C	C118_C	0.000287273	-0.244555	-851.298	0.387268	0.542401
A7-1_C	C126_A	-0.1491	0.00523249	-0.0350937	0.590701	0.719255
A7-1_C	C126_A1B	-0.0520699	0.367903	-7.06556	0.129585	0.25072
A7-1_C	C126_C	-0.0249334	-0.137224	5.50362	0.695437	0.799849
A7-1_C	C127_A	0.196255	0.735669	3.74853	0.0102413	0.0398568
A7-1_C	C127_A1B	0.233396	0.403551	1.72904	0.510726	0.652977
A7-1_C	C127_C	0.209021	-0.370816	-1.77406	0.0374278	0.102215
A7-1_C	C128_A1B	0.204543	-0.434929	-2.12634	0.0198134	0.0645192
A7-1_C	C128_C	0.231885	-0.30712	-1.32445	0.0554803	0.136102
A7-1_C	D14-1_A	0.278458	0.131566	0.47248	0.594951	0.722288
A7-1_C	D14-1_C	0.333177	0.270369	0.811487	0.810958	0.881264
A7-1_C	D14-2_C	0.252719	-0.620619	-2.45577	0.000660488	0.00538266
A7-1_C	D14-3_A1B	0.326498	-0.351683	-1.07714	0.0145468	0.0513623
A7-1_C	D14-3_C	0.315563	-0.207528	-0.657643	0.0630424	0.149669
A7-1_C	D15-1_A	0.251833	-0.485456	-1.92769	0.00644183	0.028279
A7-1_C	D15-1_C	0.325006	-0.549906	-1.69199	0.000947459	0.00698417
A7-1_C	D15-2_C	0.218483	-0.377445	-1.72757	0.0321903	0.091565
A7-1_C	D15-3_A1B	0.194577	-0.382265	-1.96459	0.0379747	0.10324
A7-1_C	D15-3_C	0.284199	-0.585971	-2.06183	0.000855152	0.00649042
A7-1_C	D16-1_A	0.105217	0.432858	4.11394	0.21576	0.360273
A7-1_C	D16-1_C	0.150754	-0.609867	-4.04545	0.00290616	0.0158428
A7-1_C	D16-2_C	0.0855321	0.465172	5.43857	0.147988	0.275058
A7-1_C	D16-3_A1B	-0.0104849	0.723458	-69.0002	0.0013675	0.00915592
A7-1_C	D16-3_C	0.129857	0.460583	3.54684	0.203626	0.345373
A7-1_C	D17-1_A	0.00408846	0.422858	103.427	0.121922	0.23943
A7-1_C	D17-1_C	0.0099963	-0.14289	-14.2942	0.594486	0.72206
A7-1_C	D17-2_C	0.0499009	0.678224	13.5914	0.0072682	0.0310445
A7-1_C	D17-3_A1B	0.176617	-0.456874	-2.58681	0.0201054	0.0652309
A7-1_C	D102_A	0.152464	-0.460709	-3.02176	0.0241153	0.0743458
A7-1_C	D103_C	0.156324	0.217697	1.3926	0.825785	0.889925
A7-1_C	D104_A1B	0.192062	0.0673298	0.350563	0.660271	0.773697
A7-1_C	D105_A	-0.00271688	-0.567534	208.892	0.0265396	0.0797181
A7-1_C	D106_C	-0.00632107	0.633437	-100.21	0.00914101	0.0366828
A7-1_C	D107_A1B	0.0943203	0.835114	8.85402	0.000122547	0.00157785
A7-1_C	D108_C	0.0989548	-0.74392	-7.51777	0.000250232	0.00267916
A7-1_C	D109_C	0.222683	0.482834	2.16826	0.298996	0.453634
A7-1_C	D110_A1B	0.0899412	-0.791332	-8.79833	5.55068e-05	0.000887298
A7-1_C	D112_C	-0.101011	-0.789129	7.81228	0.000813484	0.00625697
A7-1_C	D113_C	0.148883	0.839648	5.63966	0.000214059	0.00238669
A7-1_C	D114_A1B	-0.11538	-0.835149	7.23826	0.000164758	0.00196195
A7-1_C	D116_C	0.173934	-0.333312	-1.91632	0.0707781	0.163084
A7-1_C	D117_A	0.0703612	-0.708069	-10.0633	0.00096757	0.00707567
A7-1_C	D117_C	0.122599	-0.34178	-2.78779	0.0972518	0.204361
A7-1_C	D118_A1B	0.1669	-0.194912	-1.16784	0.20553	0.347404
A7-1_C	D119_C	0.166493	-0.511978	-3.07508	0.0111626	0.0424668
A7-1_C	D121_C	0.0703142	-0.800555	-11.3854	5.1243e-05	0.000835212
A7-1_C	D123_C	-0.153984	-0.833611	5.4136	0.000301357	0.00306058
A7-1_C	D125_C	0.186381	0.70908	3.80447	0.0159292	0.0549526
A7-1_C	D126_A1B	0.199959	0.177335	0.886855	0.93531	0.959241
A7-1_C	D127_A	0.158014	-0.297866	-1.88506	0.106519	0.218034
A7-1_C	D128_C	0.146047	0.385381	2.63875	0.36973	0.525064
A7-1_C	D129_A1B	0.214872	-0.517972	-2.4106	0.00615287	0.0273827
A7-1_C	D130_C	0.104119	-0.664117	-6.37844	0.00174931	0.0109713
A7-1_C	D131_C	0.20923	0.0177508	0.0848386	0.500754	0.644159
A7-1_C	D132_A1B	0.0982894	-0.683395	-6.95289	0.00123105	0.00846831
A7-1_C	D134_C	0.168657	-0.421503	-2.49917	0.0320062	0.0912137
A7-1_C	D135_A	0.0946444	-0.442872	-4.67932	0.0483202	0.123191
A7-1_C	D135_C	0.140241	0.586831	4.18444	0.065865	0.154678
A7-1_C	D136_A1B	0.21406	-0.788983	-3.6858	8.59866e-06	0.000227013
A7-1_C	D137_C	0.173916	-0.36685	-2.10936	0.0524902	0.130508
A7-1_C	D139_C	0.0898119	-0.780524	-8.69064	8.39403e-05	0.00120079
A7-1_C	D141_C	0.179588	0.77573	4.3195	0.00316615	0.0169231
A7-1_C	D142_A1B	0.22783	-0.492161	-2.16021	0.00765847	0.0322935
A7-1_C	D143_A1B	-0.0253456	-0.564037	22.2538	0.0338275	0.0948778
A7-1_C	D143_C	0.0450737	-0.483718	-10.7317	0.0474603	0.121604
A7-1_C	D144_C	0.182783	0.699559	3.82727	0.0183711	0.061006
A7-1_C	D145_A1B	0.0878752	-0.0046803	-0.0532608	0.74821	0.837914
A7-1_C	D145_C	0.118784	0.568814	4.78866	0.0685676	0.159316
A7-1_C	D146_C	0.0291613	-0.496609	-17.0297	0.0470617	0.12093
A7-1_C	D147_A	-0.00649594	-0.734163	113.019	0.0012744	0.00867694
A7-1_C	D147_A1B	0.0199312	0.425366	21.3418	0.132963	0.255469
A7-1_C	D147_C	0.00781913	-0.637052	-81.4734	0.00846631	0.0347687
A7-1_C	D148_A	0.0349818	-0.530262	-15.1582	0.0304594	0.0879712
A7-1_C	D148_A1B	0.0699222	-0.438755	-6.2749	0.0613806	0.146655
A7-1_C	D148_C	0.0388978	0.830547	21.352	6.83236e-05	0.00102677
A7-1_C	D149_C	0.11003	-0.346477	-3.14895	0.102538	0.212156
A7-1_C	D150_C	0.114369	0.0188689	0.164983	0.739789	0.832047
A7-1_C	D151_C	0.211203	0.619932	2.93524	0.0773868	0.173742
A7-1_C	D152_A1B	-0.0188809	-0.66478	35.2092	0.00678873	0.0294614
A7-1_C	D152_C	0.0130563	-0.750008	-57.4442	0.000646365	0.00530239
A7-1_C	D153_C	0.162261	0.450746	2.77791	0.265376	0.417427
A7-1_C	D154_A	-0.0592767	0.424063	-7.15396	0.0765103	0.1724
A7-1_C	D154_A1B	-0.129457	-0.441942	3.4138	0.233376	0.380768
A7-1_C	D154_C	-0.187119	-0.668052	3.5702	0.0325466	0.0922625
A7-1_C	D155_A	-0.0459661	0.0634055	-1.3794	0.704836	0.806645
A7-1_C	D155_A1B	-0.0862633	-0.425397	4.93138	0.203222	0.344786
A7-1_C	D155_C	-0.164665	-0.539662	3.27734	0.130121	0.251413
A7-1_C	D156_C	-0.0801461	0.187624	-2.34103	0.3499	0.505747
A7-1_C	D157_C	-0.0784442	0.263571	-3.35998	0.227866	0.373997
A7-1_C	D158_C	-0.102914	-0.23733	2.3061	0.631417	0.750596
A7-1_C	D159_C	-0.101684	-0.314673	3.09461	0.438996	0.589586
A7-1_C	D160_A1B	-0.141112	-0.329187	2.33282	0.489285	0.634112
A7-1_C	D162_C	0.0130529	-0.43245	-33.1305	0.0996237	0.207885
A7-1_C	D163_C	0.0252849	-0.480236	-18.993	0.0577054	0.140049
A7-1_C	D164_A1B	-0.14625	-0.426943	2.91927	0.285287	0.438834
A7-1_C	D166_C	0.0710009	0.345717	4.86919	0.316628	0.472354
A7-1_C	D167_C	0.0870279	0.235996	2.71172	0.5959	0.722931
A7-1_C	D169_A1B	-0.0812104	-0.124452	1.53246	0.879797	0.925839
A7-1_C	D169_C	-0.014139	-0.25208	17.8287	0.399558	0.553926
A7-1_C	D170_A1B	-0.0304557	-0.523261	17.181	0.056902	0.138635
A7-1_C	D170_C	0.0153962	-0.61458	-39.9177	0.0113648	0.0429754
A7-1_C	D171_A1B	0.152485	0.836177	5.48365	0.000263515	0.00278181
A7-1_C	D173_A	0.261167	0.0895094	0.342729	0.538898	0.67689
A7-1_C	D173_C	0.280469	-0.183575	-0.654527	0.101119	0.210069
A7-1_C	D174_C	0.227881	-0.214045	-0.939281	0.120029	0.236814
A7-1_C	D175_A1B	0.309486	-0.456729	-1.47576	0.0049044	0.0231661
A7-1_C	D176_A	0.268353	0.0811979	0.302579	0.502741	0.645956
A7-1_C	D176_C	0.293588	0.0712895	0.242822	0.424025	0.576974
A7-1_C	D177_C	0.230288	-0.382613	-1.66145	0.0273879	0.0814996
A7-1_C	D178_A1B	0.310408	-0.45803	-1.47557	0.00476557	0.0227242
A7-1_C	D179_A	0.253227	0.124261	0.490709	0.643054	0.760103
A7-1_C	D179_C	0.315409	-0.548173	-1.73797	0.00111374	0.00783585
A7-1_C	D180_C	0.203157	-0.588335	-2.89596	0.00230002	0.0133673
A7-1_C	D181_A1B	0.296169	-0.239161	-0.807515	0.0574243	0.139606
A7-1_C	D182_A	0.17149	-0.292852	-1.70769	0.100391	0.209134
A7-1_C	D182_C	0.0543359	0.181418	3.33883	0.655231	0.76986
A7-1_C	D183_C	0.117539	0.618673	5.26354	0.0364104	0.100132
A7-1_C	D184_A1B	0.118621	-0.742092	-6.25599	0.000201793	0.00229086
A7-1_C	D185_C	0.224214	-0.53433	-2.38312	0.00434799	0.0212504
A7-1_C	D186_C	0.222597	-0.44243	-1.98758	0.0152054	0.0531096
A7-1_C	D188_A	0.175236	0.636843	3.63421	0.0463674	0.119605
A7-1_C	D188_A1B	0.214858	-0.780295	-3.63168	1.21775e-05	0.000292187
A7-1_C	D188_C	0.188804	0.660336	3.49747	0.0371763	0.101712
A7-1_C	D189_C	0.127269	-0.598105	-4.69953	0.00464647	0.0222975
A7-1_C	D191_A	0.0967368	-0.268372	-2.77425	0.197911	0.338542
A7-1_C	D191_C	0.134402	-0.694043	-5.16395	0.00060729	0.00506934
A7-1_C	D192_C	0.0904025	-0.0834672	-0.923285	0.546464	0.683293
A7-1_C	D193_A1B	-0.0152675	0.307606	-20.1478	0.24905	0.399097
A7-1_C	D193_C	0.120913	-0.478841	-3.96022	0.0261122	0.0787338
A7-1_C	D194_A	0.0523433	0.824321	15.7484	0.000110128	0.00145849
A7-1_C	D194_C	0.0921198	0.469225	5.09363	0.149405	0.276987
A7-1_C	D195_C	0.00882789	0.825197	93.4761	5.64169e-05	0.000896542
A7-1_C	D196_A1B	0.0221087	0.555819	25.1403	0.0364467	0.100206
A7-1_C	D196_C	0.0600746	0.847788	14.1123	3.94925e-05	0.000693928
A7-1_C	D197_C	-0.0785309	-0.105524	1.34372	0.924958	0.952803
A7-1_C	D198_C	-0.0749841	0.134759	-1.79717	0.466008	0.613752
A7-2_A1B	A7-2_C	0.633749	-0.390867	-0.616753	5.94672e-05	0.000930237
A7-2_A1B	A8-1_A	0.288922	-0.442423	-1.53129	0.0075161	0.0318065
A7-2_A1B	A8-1_A1B	0.15627	-0.610109	-3.9042	0.00271425	0.0150938
A7-2_A1B	A8-1_C	0.226651	0.214907	0.948183	0.965929	0.978604
A7-2_A1B	A8-2_A1B	0.519955	0.706751	1.35925	0.292307	0.446516
A7-2_A1B	A8-2_C	0.401972	-0.412901	-1.02719	0.00276256	0.0152918
A7-2_A1B	A9_A1B	0.223843	-0.0816697	-0.364852	0.284191	0.437734
A7-2_A1B	A9_C	0.439645	0.191622	0.435855	0.33655	0.492856
A7-2_A1B	A101_A	0.0382704	0.427914	11.1813	0.147117	0.273904
A7-2_A1B	A101_A1B	0.302746	0.754489	2.49216	0.0203074	0.0656407
A7-2_A1B	A101_C	0.188995	0.123092	0.651297	0.815147	0.883503
A7-2_A1B	A102_A1B	0.346626	0.881694	2.54365	0.00040799	0.00379339
A7-2_A1B	A102_C	0.200893	-0.417645	-2.07894	0.0248574	0.0759723
A7-2_A1B	A103_A1B	0.0891547	0.633415	7.10467	0.0228779	0.0716971
A7-2_A1B	A103_C	-0.246235	0.291893	-1.18542	0.0561493	0.137323
A7-2_A1B	A104_A1B	0.362093	0.590495	1.63078	0.30071	0.45546
A7-2_A1B	A104_C	0.0568183	0.323631	5.69588	0.334732	0.490941
A7-2_A1B	A120_A	0.125456	-0.520807	-4.1513	0.0149276	0.0523596
A7-2_A1B	A120_A1B	0.171856	-0.0145373	-0.08459	0.515156	0.656889
A7-2_A1B	A120_C	0.143709	-0.299488	-2.08399	0.116519	0.231964
A7-2_A1B	A121_A	0.142147	-0.521744	-3.67045	0.0125113	0.0461628
A7-2_A1B	A121_A1B	0.175708	-0.174354	-0.992293	0.22106	0.366255
A7-2_A1B	A121_C	0.154638	-0.157681	-1.01968	0.275957	0.42903
A7-2_A1B	A122_A	0.0318032	-0.0343836	-1.08114	0.818814	0.885792
A7-2_A1B	A122_A1B	0.0942949	-0.693354	-7.35304	0.00102662	0.00738918
A7-2_A1B	A122_C	0.0744133	-0.771233	-10.3642	0.0001456	0.00178955
A7-2_A1B	A123_A	3.80621e-05	-0.563616	-14807.8	0.0272564	0.081186
A7-2_A1B	A123_A1B	-0.09331	-0.85588	9.17244	4.18881e-05	0.00072284
A7-2_A1B	A123_C	-0.0344522	-0.464184	13.4733	0.105294	0.216133
A7-2_A1B	C11-1_A	0.622619	-0.40118	-0.644342	6.50715e-05	0.000990254
A7-2_A1B	C11-1_A1B	0.600663	-0.360505	-0.600179	0.000209241	0.00234994
A7-2_A1B	C11-1_C	0.595485	-0.288386	-0.484288	0.000672293	0.00545121
A7-2_A1B	C11-2_A1B	0.884508	0.835281	0.944346	0.509289	0.651599
A7-2_A1B	C11-2_C	0.609444	-0.60138	-0.986769	1.20297e-06	5.33693e-05
A7-2_A1B	C12-1_A	0.630043	-0.403986	-0.641205	5.17733e-05	0.000841011
A7-2_A1B	C12-1_A1B	0.608534	-0.340387	-0.559356	0.000241452	0.00261067
A7-2_A1B	C12-1_C	0.595614	-0.209427	-0.351616	0.00187146	0.0115126
A7-2_A1B	C12-2_A1B	0.878709	0.966727	1.10017	0.0205215	0.0660824
A7-2_A1B	C12-2_C	0.583209	-0.608419	-1.04323	2.00761e-06	7.83845e-05
A7-2_A1B	C13_A	-0.0706359	0.222033	-3.14335	0.304908	0.459766
A7-2_A1B	C13_A1B	0.0924748	0.234258	2.53321	0.613598	0.736501
A7-2_A1B	C13_C	-0.0258835	0.328213	-12.6804	0.204541	0.346194
A7-2_A1B	C101_A1B	0.735614	-0.198227	-0.269472	7.81268e-05	0.00113174
A7-2_A1B	C101_C	0.622385	-0.493635	-0.793134	1.11832e-05	0.000274062
A7-2_A1B	C102_A1B	0.793698	0.143319	0.180572	0.00118752	0.00823231
A7-2_A1B	C102_C	0.612625	-0.497266	-0.811698	1.33065e-05	0.000313108
A7-2_A1B	C103_A	0.636447	-0.343675	-0.53999	0.000122151	0.00157528
A7-2_A1B	C103_A1B	0.641865	-0.18934	-0.294984	0.000977007	0.00712567
A7-2_A1B	C103_C	0.636361	-0.148125	-0.23277	0.00182032	0.0112607
A7-2_A1B	C104_A	0.525224	-0.368519	-0.701643	0.000788721	0.00611925
A7-2_A1B	C104_A1B	0.457073	-0.420312	-0.919572	0.00112234	0.00788054
A7-2_A1B	C104_C	0.457635	-0.344652	-0.753115	0.00314221	0.0168254
A7-2_A1B	C105_A1B	-0.205223	-0.456075	2.22234	0.325545	0.481661
A7-2_A1B	C105_C	-0.220625	-0.625271	2.83409	0.0780648	0.174662
A7-2_A1B	C106_A1B	-0.0945788	-0.39018	4.12545	0.272534	0.425254
A7-2_A1B	C106_C	-0.0719741	-0.632422	8.78681	0.0198289	0.0645598
A7-2_A1B	C107_A1B	0.846652	0.928001	1.09608	0.166832	0.299678
A7-2_A1B	C107_C	0.624446	-0.637527	-1.02095	2.71822e-07	1.77458e-05
A7-2_A1B	C108_A1B	0.808933	0.136196	0.168364	0.000639373	0.00525683
A7-2_A1B	C108_C	0.471744	-0.539991	-1.14467	0.000112188	0.00147683
A7-2_A1B	C109_A1B	0.534809	-0.302774	-0.566136	0.00165323	0.0105528
A7-2_A1B	C109_C	0.468892	-0.322999	-0.688856	0.00351441	0.0181548
A7-2_A1B	C110_A1B	0.3743	-0.386223	-1.03185	0.00559841	0.0256053
A7-2_A1B	C110_C	0.292013	-0.63959	-2.19027	0.000251024	0.00268525
A7-2_A1B	C111_A1B	0.564251	0.594396	1.05342	0.875221	0.922999
A7-2_A1B	C111_C	0.420637	0.380876	0.905474	0.869788	0.919483
A7-2_A1B	C112_A1B	0.610725	-0.18199	-0.29799	0.00197892	0.0120021
A7-2_A1B	C112_C	0.600416	-0.0810115	-0.134926	0.0073354	0.0312823
A7-2_A1B	C113_A1B	0.707054	-0.141726	-0.200446	0.000396238	0.00371704
A7-2_A1B	C113_C	0.347084	-0.479176	-1.38058	0.00222441	0.013048
A7-2_A1B	C114_A1B	0.416973	0.0299493	0.0718257	0.15199	0.280522
A7-2_A1B	C114_C	0.352278	-0.502609	-1.42674	0.00144351	0.00951152
A7-2_A1B	C115_A	0.267645	-0.0574938	-0.214814	0.25088	0.400988
A7-2_A1B	C115_A1B	0.346299	0.339277	0.979724	0.978039	0.986364
A7-2_A1B	C115_C	0.325902	0.254157	0.779858	0.786248	0.864952
A7-2_A1B	C116_A1B	0.161149	-0.593213	-3.68115	0.00345506	0.0179723
A7-2_A1B	C116_C	0.090708	-0.796816	-8.7844	4.4044e-05	0.000750368
A7-2_A1B	C117_A1B	0.59059	0.792236	1.34143	0.167629	0.30056
A7-2_A1B	C117_C	0.115802	-0.656517	-5.66928	0.0017836	0.0111054
A7-2_A1B	C118_A1B	0.614725	0.782591	1.27307	0.245695	0.395615
A7-2_A1B	C118_C	0.127006	-0.635644	-5.00483	0.0023702	0.0136533
A7-2_A1B	C126_A	-0.0191794	-0.173728	9.05801	0.588617	0.717431
A7-2_A1B	C126_A1B	0.0362107	0.301368	8.32263	0.341748	0.498257
A7-2_A1B	C126_C	-0.0223548	-0.423431	18.9414	0.137289	0.261
A7-2_A1B	C127_A	0.190553	0.534569	2.80535	0.162603	0.294078
A7-2_A1B	C127_A1B	0.00211729	0.79905	377.393	0.000154059	0.00186123
A7-2_A1B	C127_C	0.0840919	0.367574	4.3711	0.297183	0.451766
A7-2_A1B	C128_A1B	0.623398	-0.141271	-0.226615	0.00253181	0.0143038
A7-2_A1B	C128_C	0.617085	0.0586665	0.0950703	0.022093	0.0697903
A7-2_A1B	D14-1_A	0.463974	0.58349	1.25759	0.567225	0.700525
A7-2_A1B	D14-1_C	0.406601	0.525354	1.29206	0.598557	0.724829
A7-2_A1B	D14-2_C	0.464376	-0.437064	-0.941186	0.000776598	0.00605913
A7-2_A1B	D14-3_A1B	0.432487	0.336039	0.776993	0.694992	0.799501
A7-2_A1B	D14-3_C	0.453054	0.149503	0.32999	0.242385	0.391883
A7-2_A1B	D15-1_A	0.448727	0.0612804	0.136565	0.144532	0.270793
A7-2_A1B	D15-1_C	0.428581	0.14911	0.347916	0.286724	0.440315
A7-2_A1B	D15-2_C	0.411862	-0.427827	-1.03876	0.00195671	0.0118919
A7-2_A1B	D15-3_A1B	0.42151	0.23146	0.549121	0.459501	0.607674
A7-2_A1B	D15-3_C	0.43376	-0.126909	-0.29258	0.0405067	0.108279
A7-2_A1B	D16-1_A	0.223935	-0.0162104	-0.0723889	0.398562	0.553073
A7-2_A1B	D16-1_C	0.225519	0.00975909	0.043274	0.44719	0.596534
A7-2_A1B	D16-2_C	0.217558	-0.00273061	-0.0125512	0.43872	0.589314
A7-2_A1B	D16-3_A1B	0.166945	0.409698	2.45409	0.356116	0.511681
A7-2_A1B	D16-3_C	0.223443	0.123681	0.553525	0.721685	0.818739
A7-2_A1B	D17-1_A	-0.0111418	0.522296	-46.8771	0.0410112	0.109336
A7-2_A1B	D17-1_C	0.0128516	-0.638188	-49.6583	0.00788582	0.032998
A7-2_A1B	D17-2_C	0.109351	0.671763	6.14316	0.0148434	0.0521477
A7-2_A1B	D17-3_A1B	0.216378	0.197806	0.914172	0.946476	0.966578
A7-2_A1B	D102_A	0.610136	-0.317039	-0.51962	0.000331437	0.00327657
A7-2_A1B	D103_C	0.422941	-0.239814	-0.567015	0.0160658	0.0553367
A7-2_A1B	D104_A1B	0.669966	0.225388	0.336417	0.0442916	0.115732
A7-2_A1B	D105_A	0.0191622	-0.00343628	-0.179327	0.937675	0.960686
A7-2_A1B	D106_C	-0.0439044	-0.0874836	1.99259	0.879621	0.925735
A7-2_A1B	D107_A1B	0.424397	0.522037	1.23007	0.66266	0.775546
A7-2_A1B	D108_C	0.464471	-0.163699	-0.352442	0.0207934	0.0666995
A7-2_A1B	D109_C	0.60768	0.0393271	0.0647168	0.0212354	0.0677475
A7-2_A1B	D110_A1B	0.194155	-0.514818	-2.65158	0.00805306	0.0335591
A7-2_A1B	D112_C	0.0104925	-0.229649	-21.887	0.397975	0.552481
A7-2_A1B	D113_C	0.242097	0.530119	2.1897	0.234932	0.382658
A7-2_A1B	D114_A1B	-0.458781	-0.599371	1.30644	0.496831	0.640755
A7-2_A1B	D116_C	0.587714	-0.123306	-0.209806	0.00575898	0.0260974
A7-2_A1B	D117_A	0.397477	-0.242727	-0.610668	0.0207676	0.0666435
A7-2_A1B	D117_C	0.459976	0.414516	0.901168	0.845755	0.903674
A7-2_A1B	D118_A1B	0.613249	-0.257156	-0.419334	0.00072295	0.0057185
A7-2_A1B	D119_C	0.528917	-0.711921	-1.346	3.06593e-07	1.92339e-05
A7-2_A1B	D121_C	0.357684	-0.640221	-1.78991	8.88927e-05	0.00124978
A7-2_A1B	D123_C	-0.262179	-0.41752	1.5925	0.542041	0.679572
A7-2_A1B	D125_C	0.380017	0.275424	0.724767	0.68473	0.791856
A7-2_A1B	D126_A1B	0.665895	0.321601	0.48296	0.104011	0.214118
A7-2_A1B	D127_A	0.602819	-0.358545	-0.594781	0.000206038	0.00232808
A7-2_A1B	D128_C	0.401172	-0.0939455	-0.234178	0.0724132	0.165742
A7-2_A1B	D129_A1B	0.65425	0.0289381	0.0442309	0.00911415	0.0365872
A7-2_A1B	D130_C	0.476248	-0.367526	-0.771712	0.00176923	0.0110503
A7-2_A1B	D131_C	0.613174	-0.372853	-0.608071	0.000130519	0.0016505
A7-2_A1B	D132_A1B	0.266167	-0.578767	-2.17445	0.00124189	0.00853069
A7-2_A1B	D134_C	0.591267	-0.421512	-0.712897	9.36462e-05	0.00129727
A7-2_A1B	D135_A	0.380422	-0.339472	-0.892355	0.00908648	0.0365187
A7-2_A1B	D135_C	0.44464	0.702323	1.57953	0.172985	0.307181
A7-2_A1B	D136_A1B	0.53713	-0.367215	-0.683662	0.000652278	0.00533862
A7-2_A1B	D137_C	0.521565	-0.60357	-1.15723	9.92322e-06	0.000251367
A7-2_A1B	D139_C	0.357465	-0.587024	-1.64219	0.000291635	0.0029985
A7-2_A1B	D141_C	0.362537	0.358368	0.9885	0.986774	0.991719
A7-2_A1B	D142_A1B	0.654457	0.0892858	0.136427	0.0164214	0.0562478
A7-2_A1B	D143_A1B	0.0965027	-0.743716	-7.70668	0.000260327	0.00275788
A7-2_A1B	D143_C	0.36481	-0.140622	-0.385468	0.0698583	0.161583
A7-2_A1B	D144_C	0.537988	0.321759	0.598079	0.354341	0.510104
A7-2_A1B	D145_A1B	0.551295	0.0841831	0.152701	0.0637528	0.150895
A7-2_A1B	D145_C	0.307416	0.14672	0.477269	0.556659	0.691304
A7-2_A1B	D146_C	0.267077	-0.74908	-2.80473	1.66357e-05	0.000366656
A7-2_A1B	D147_A	0.0803794	-0.151352	-1.88297	0.420026	0.573559
A7-2_A1B	D147_A1B	0.262432	-0.129362	-0.492934	0.16766	0.30056
A7-2_A1B	D147_C	0.232982	0.0150219	0.0644766	0.441804	0.591741
A7-2_A1B	D148_A	0.0804419	-0.314965	-3.91543	0.159447	0.289827
A7-2_A1B	D148_A1B	0.243811	-0.418811	-1.71777	0.0161841	0.0556217
A7-2_A1B	D148_C	0.223335	0.458951	2.05499	0.352356	0.508213
A7-2_A1B	D149_C	0.313203	-0.667847	-2.13231	9.12636e-05	0.00127304
A7-2_A1B	D150_C	0.308115	-0.467622	-1.51769	0.0042911	0.0210492
A7-2_A1B	D151_C	0.250551	0.6507	2.59708	0.0717323	0.164559
A7-2_A1B	D152_A1B	-0.259832	-0.819474	3.15387	0.00209329	0.0124697
A7-2_A1B	D152_C	0.0602339	-0.135717	-2.25316	0.495809	0.639813
A7-2_A1B	D153_C	0.277371	0.0305142	0.110012	0.378952	0.534045
A7-2_A1B	D154_A	-0.0039001	-0.102715	26.3366	0.731502	0.825574
A7-2_A1B	D154_A1B	-0.244854	-0.760627	3.10645	0.00967987	0.0382589
A7-2_A1B	D154_C	-0.172129	-0.732692	4.25664	0.00849743	0.034871
A7-2_A1B	D155_A	0.00931884	-0.33278	-35.7105	0.219023	0.364107
A7-2_A1B	D155_A1B	-0.225598	-0.765201	3.39188	0.00702943	0.0302121
A7-2_A1B	D155_C	-0.135141	-0.71203	5.2688	0.00897061	0.0361798
A7-2_A1B	D156_C	-0.218039	0.731101	-3.35308	6.66494e-05	0.0010078
A7-2_A1B	D157_C	-0.187112	0.754876	-4.03435	4.90542e-05	0.00080884
A7-2_A1B	D158_C	-0.122449	-0.600864	4.90706	0.0480437	0.122752
A7-2_A1B	D159_C	-0.121382	-0.615261	5.06878	0.039421	0.106193
A7-2_A1B	D160_A1B	-0.12937	0.44364	-3.42924	0.0357701	0.0988346
A7-2_A1B	D162_C	0.151114	-0.578787	-3.83014	0.00491662	0.0232011
A7-2_A1B	D163_C	0.138903	-0.665551	-4.79148	0.00111082	0.00782217
A7-2_A1B	D164_A1B	-0.056341	-0.0585291	1.03884	0.99394	0.996241
A7-2_A1B	D166_C	0.129805	0.807681	6.22227	0.000616274	0.00512023
A7-2_A1B	D167_C	0.129446	0.751212	5.80326	0.00344054	0.0179167
A7-2_A1B	D169_A1B	0.00426539	-0.559626	-131.201	0.0276451	0.0821172
A7-2_A1B	D169_C	0.0351216	-0.685639	-19.5218	0.00247323	0.0140847
A7-2_A1B	D170_A1B	0.0405003	-0.703302	-17.3654	0.00155992	0.0100963
A7-2_A1B	D170_C	0.0249578	-0.270293	-10.83	0.295873	0.450337
A7-2_A1B	D171_A1B	0.126659	0.637583	5.03387	0.0301311	0.0873685
A7-2_A1B	D173_A	0.421615	0.479006	1.13612	0.803178	0.875738
A7-2_A1B	D173_C	0.375249	0.216962	0.578181	0.54706	0.683542
A7-2_A1B	D174_C	0.453415	-0.0841909	-0.185682	0.0472861	0.121318
A7-2_A1B	D175_A1B	0.425745	0.16741	0.393216	0.322959	0.479188
A7-2_A1B	D176_A	0.426883	0.473242	1.1086	0.840525	0.899607
A7-2_A1B	D176_C	0.388376	0.308381	0.794026	0.752543	0.840891
A7-2_A1B	D177_C	0.459076	-0.140528	-0.30611	0.0273898	0.0814996
A7-2_A1B	D178_A1B	0.426908	0.161533	0.378378	0.310482	0.465665
A7-2_A1B	D179_A	0.449626	0.645304	1.4352	0.327568	0.483651
A7-2_A1B	D179_C	0.362101	0.0958814	0.264792	0.327318	0.483393
A7-2_A1B	D180_C	0.387261	-0.612999	-1.58291	0.000103274	0.00139071
A7-2_A1B	D181_A1B	0.354199	0.481067	1.35818	0.593853	0.721574
A7-2_A1B	D182_A	0.163535	-0.662554	-4.05146	0.000869994	0.00655563
A7-2_A1B	D182_C	0.1399	-0.504903	-3.60904	0.0159379	0.0549748
A7-2_A1B	D183_C	0.248881	0.683625	2.7468	0.0441775	0.11554
A7-2_A1B	D184_A1B	0.233383	-0.617708	-2.64676	0.0009065	0.00675877
A7-2_A1B	D185_C	0.639008	-0.454859	-0.711821	1.59384e-05	0.000356433
A7-2_A1B	D186_C	0.642298	-0.508539	-0.791749	4.7258e-06	0.000146707
A7-2_A1B	D188_A	0.160614	0.547227	3.4071	0.117544	0.233461
A7-2_A1B	D188_A1B	0.131702	-0.511563	-3.88424	0.0158432	0.0547423
A7-2_A1B	D188_C	0.169219	0.117385	0.693689	0.854693	0.909955
A7-2_A1B	D189_C	0.198314	-0.729796	-3.68	9.34761e-05	0.00129714
A7-2_A1B	D191_A	0.197392	-0.476428	-2.41361	0.0129425	0.0472256
A7-2_A1B	D191_C	0.202197	-0.276933	-1.36962	0.0904347	0.193927
A7-2_A1B	D192_C	0.192256	-0.240347	-1.25014	0.128097	0.248419
A7-2_A1B	D193_A1B	0.152738	-0.176449	-1.15524	0.250344	0.400317
A7-2_A1B	D193_C	0.20069	-0.271749	-1.35407	0.0952608	0.201354
A7-2_A1B	D194_A	0.162361	0.680296	4.19002	0.0212421	0.0677598
A7-2_A1B	D194_C	0.142773	0.82355	5.76825	0.000396025	0.00371704
A7-2_A1B	D195_C	0.153891	0.25205	1.63785	0.722932	0.81955
A7-2_A1B	D196_A1B	0.134625	0.815294	6.05605	0.00049303	0.00435218
A7-2_A1B	D196_C	0.131519	0.348404	2.64907	0.423497	0.576615
A7-2_A1B	D197_C	0.119481	-0.713248	-5.96957	0.000452323	0.00408719
A7-2_A1B	D198_C	0.0916863	-0.582294	-6.35094	0.00874132	0.0356068
A7-2_C	A8-1_A	0.333637	0.639261	1.91604	0.156043	0.285455
A7-2_C	A8-1_A1B	0.236005	0.306566	1.29898	0.792036	0.86874
A7-2_C	A8-1_C	0.239235	0.116777	0.488127	0.661262	0.774607
A7-2_C	A8-2_A1B	0.323212	-0.339276	-1.0497	0.0172181	0.0581338
A7-2_C	A8-2_C	0.509259	0.937262	1.84044	6.605e-05	0.00100072
A7-2_C	A9_A1B	0.223342	0.598552	2.67997	0.108643	0.221027
A7-2_C	A9_C	0.415804	0.38907	0.935705	0.912108	0.944777
A7-2_C	A101_A	0.303426	-0.44776	-1.47568	0.00593959	0.0267298
A7-2_C	A101_A1B	0.352195	-0.358765	-1.01866	0.0101114	0.0395044
A7-2_C	A101_C	0.624091	0.440646	0.70606	0.370874	0.526123
A7-2_C	A102_A1B	-0.00658146	-0.61634	93.6478	0.0137	0.0491999
A7-2_C	A102_C	0.377327	0.164029	0.434712	0.423347	0.576508
A7-2_C	A103_A1B	0.18607	-0.611009	-3.28375	0.00187369	0.0115175
A7-2_C	A103_C	-0.170758	-0.0654994	0.38358	0.711619	0.811259
A7-2_C	A104_A1B	0.0516444	0.209968	4.06564	0.576463	0.708339
A7-2_C	A104_C	0.112748	0.320446	2.84214	0.448822	0.598115
A7-2_C	A120_A	0.0631358	0.393368	6.2305	0.222561	0.367634
A7-2_C	A120_A1B	0.0539918	-0.213246	-3.9496	0.349147	0.505133
A7-2_C	A120_C	0.048349	0.47701	9.86598	0.103408	0.213298
A7-2_C	A121_A	0.0727418	0.483995	6.6536	0.115196	0.230143
A7-2_C	A121_A1B	0.0587361	-0.0973749	-1.65784	0.58823	0.717238
A7-2_C	A121_C	0.0535832	0.308612	5.75948	0.358556	0.514021
A7-2_C	A122_A	-0.0410522	-0.36266	8.83411	0.241041	0.390366
A7-2_C	A122_A1B	-0.00355793	0.450783	-126.698	0.0905268	0.194038
A7-2_C	A122_C	-0.0121306	0.630311	-51.9602	0.0090851	0.0365187
A7-2_C	A123_A	-0.11571	0.472444	-4.083	0.0294296	0.0858927
A7-2_C	A123_A1B	-0.125064	0.267885	-2.14199	0.166071	0.298756
A7-2_C	A123_C	-0.221244	-0.024033	0.108627	0.486964	0.632315
A7-2_C	C11-1_A	0.52926	0.713617	1.34833	0.290699	0.444744
A7-2_C	C11-1_A1B	0.502522	0.246006	0.489543	0.296874	0.451439
A7-2_C	C11-1_C	0.51834	0.253439	0.488943	0.275825	0.428962
A7-2_C	C11-2_A1B	0.493887	-0.219933	-0.445311	0.00814756	0.0338308
A7-2_C	C11-2_C	0.494316	0.57155	1.15624	0.708496	0.80924
A7-2_C	C12-1_A	0.53595	0.737241	1.37558	0.231349	0.378386
A7-2_C	C12-1_A1B	0.507449	0.267223	0.526601	0.323418	0.479629
A7-2_C	C12-1_C	0.514121	0.263842	0.513191	0.302413	0.457206
A7-2_C	C12-2_A1B	0.478312	-0.326867	-0.683377	0.00292298	0.0159093
A7-2_C	C12-2_C	0.467186	0.621664	1.33066	0.444003	0.593729
A7-2_C	C13_A	-0.0678161	0.191644	-2.82594	0.364769	0.520296
A7-2_C	C13_A1B	0.0621776	0.196294	3.15699	0.63646	0.755198
A7-2_C	C13_C	-0.0457411	0.153889	-3.36435	0.487034	0.632315
A7-2_C	C101_A1B	0.540069	0.205779	0.381024	0.171222	0.30504
A7-2_C	C101_C	0.526531	0.458325	0.870462	0.755138	0.842397
A7-2_C	C102_A1B	0.54879	0.129084	0.235215	0.0921196	0.19663
A7-2_C	C102_C	0.511378	0.52453	1.02572	0.950413	0.969367
A7-2_C	C103_A	0.531343	0.728871	1.37175	0.247447	0.397353
A7-2_C	C103_A1B	0.525796	0.312052	0.593485	0.365618	0.521168
A7-2_C	C103_C	0.539352	0.389971	0.723036	0.507683	0.650156
A7-2_C	C104_A	0.459982	0.548217	1.19182	0.681723	0.789591
A7-2_C	C104_A1B	0.400738	0.15202	0.37935	0.347891	0.50395
A7-2_C	C104_C	0.420278	0.0637619	0.151714	0.183798	0.320825
A7-2_C	C105_A1B	-0.269194	0.204539	-0.759821	0.0944005	0.199905
A7-2_C	C105_C	-0.244757	0.452897	-1.85039	0.0106542	0.0410787
A7-2_C	C106_A1B	-0.20198	0.149169	-0.738534	0.219263	0.364354
A7-2_C	C106_C	-0.149918	0.598191	-3.99011	0.00360354	0.0184608
A7-2_C	C107_A1B	0.449517	-0.279847	-0.622551	0.00759549	0.0320777
A7-2_C	C107_C	0.493378	0.633736	1.28448	0.473641	0.621156
A7-2_C	C108_A1B	0.511221	0.000281396	0.000550439	0.0509838	0.127871
A7-2_C	C108_C	0.39846	0.454857	1.14154	0.811346	0.881484
A7-2_C	C109_A1B	0.455724	0.254008	0.557372	0.421759	0.575126
A7-2_C	C109_C	0.432218	0.0970982	0.224651	0.206395	0.348427
A7-2_C	C110_A1B	0.0917404	0.274457	2.99167	0.511675	0.653644
A7-2_C	C110_C	0.156365	0.564399	3.60949	0.0956704	0.201989
A7-2_C	C111_A1B	0.452771	-0.0467944	-0.103351	0.0641735	0.151697
A7-2_C	C111_C	0.391329	-0.231067	-0.590467	0.0248159	0.075865
A7-2_C	C112_A1B	0.516753	0.0523641	0.101333	0.0722925	0.165529
A7-2_C	C112_C	0.517494	0.0129179	0.0249624	0.0526956	0.130863
A7-2_C	C113_A1B	0.43554	-0.230787	-0.529887	0.0151912	0.0530795
A7-2_C	C113_C	0.278483	0.169632	0.60913	0.691369	0.796932
A7-2_C	C114_A1B	0.182549	0.374976	2.05411	0.468396	0.615954
A7-2_C	C114_C	0.243619	0.628116	2.57827	0.0902377	0.193608
A7-2_C	C115_A	0.19389	0.361331	1.86358	0.528824	0.669015
A7-2_C	C115_A1B	0.25063	0.12458	0.497066	0.650751	0.76617
A7-2_C	C115_C	0.235042	0.265687	1.13038	0.909932	0.943416
A7-2_C	C116_A1B	-0.040028	0.248588	-6.21035	0.309153	0.464163
A7-2_C	C116_C	0.0505789	0.338412	6.69077	0.29662	0.451167
A7-2_C	C117_A1B	0.172174	-0.360151	-2.09178	0.0566268	0.138169
A7-2_C	C117_C	0.0318415	0.660411	20.7406	0.00840827	0.0346079
A7-2_C	C118_A1B	0.195818	-0.349702	-1.78586	0.0512372	0.12832
A7-2_C	C118_C	0.0441874	0.664892	15.0471	0.00879081	0.035772
A7-2_C	C126_A	-0.00657963	0.616734	-93.7338	0.0119787	0.0446855
A7-2_C	C126_A1B	0.0434434	0.432623	9.95832	0.146541	0.27317
A7-2_C	C126_C	0.00798728	0.718371	89.9394	0.00192949	0.0117794
A7-2_C	C127_A	0.21957	0.215576	0.98181	0.988428	0.992548
A7-2_C	C127_A1B	0.136122	-0.426454	-3.13288	0.040368	0.107992
A7-2_C	C127_C	0.127991	-0.593808	-4.63945	0.00495327	0.0233146
A7-2_C	C128_A1B	0.532703	0.273295	0.513034	0.278106	0.431496
A7-2_C	C128_C	0.53961	0.1549	0.28706	0.121614	0.23908
A7-2_C	D14-1_A	0.44006	-0.499921	-1.13603	0.00040916	0.00379979
A7-2_C	D14-1_C	0.414732	0.0349827	0.0843501	0.159804	0.290235
A7-2_C	D14-2_C	0.4644	0.189694	0.408471	0.282117	0.435486
A7-2_C	D14-3_A1B	0.382858	-0.519714	-1.35746	0.000703361	0.00561616
A7-2_C	D14-3_C	0.458094	0.137332	0.299789	0.217185	0.36205
A7-2_C	D15-1_A	0.445217	-0.36438	-0.818432	0.00290533	0.0158419
A7-2_C	D15-1_C	0.439275	-0.368819	-0.839608	0.00298026	0.0161377
A7-2_C	D15-2_C	0.424937	0.254022	0.597788	0.502118	0.645397
A7-2_C	D15-3_A1B	0.369599	-0.544323	-1.47274	0.00055315	0.00472967
A7-2_C	D15-3_C	0.445926	-0.113798	-0.255194	0.0399074	0.107033
A7-2_C	D16-1_A	0.236073	0.273375	1.15801	0.890216	0.932243
A7-2_C	D16-1_C	0.233831	-0.478122	-2.04473	0.00866056	0.0353651
A7-2_C	D16-2_C	0.233059	0.232113	0.995942	0.99724	0.998094
A7-2_C	D16-3_A1B	0.139026	-0.135289	-0.973119	0.339543	0.495793
A7-2_C	D16-3_C	0.234893	0.113075	0.48139	0.663392	0.776143
A7-2_C	D17-1_A	-0.00225567	-0.434452	192.604	0.109102	0.221539
A7-2_C	D17-1_C	0.0274607	0.780649	28.4279	0.000419697	0.00386931
A7-2_C	D17-2_C	0.0889626	-0.304889	-3.42716	0.162094	0.293354
A7-2_C	D17-3_A1B	0.0808356	-0.494577	-6.1183	0.0311004	0.0893654
A7-2_C	D102_A	0.507644	0.549365	1.08219	0.841177	0.900034
A7-2_C	D103_C	0.400687	0.711758	1.77635	0.10671	0.218313
A7-2_C	D104_A1B	0.520015	0.334381	0.643022	0.428995	0.581307
A7-2_C	D105_A	0.00832696	-0.311505	-37.4092	0.252804	0.403127
A7-2_C	D106_C	0.0209645	0.460798	21.9799	0.0986341	0.206376
A7-2_C	D107_A1B	0.268735	0.0382596	0.142369	0.411809	0.565624
A7-2_C	D108_C	0.364608	-0.057762	-0.158422	0.127927	0.248224
A7-2_C	D109_C	0.468623	0.665063	1.41919	0.309848	0.464888
A7-2_C	D110_A1B	0.272882	0.179203	0.656705	0.732446	0.82633
A7-2_C	D112_C	-0.0494022	-0.149736	3.03095	0.725656	0.821556
A7-2_C	D113_C	0.167277	0.108314	0.647511	0.835221	0.896263
A7-2_C	D114_A1B	-0.267566	0.0671285	-0.250886	0.23745	0.385664
A7-2_C	D116_C	0.457703	0.471162	1.02941	0.952653	0.970486
A7-2_C	D117_A	0.333008	0.158443	0.475794	0.518958	0.660348
A7-2_C	D117_C	0.384822	-0.186283	-0.484076	0.0398087	0.106897
A7-2_C	D118_A1B	0.43913	0.572053	1.3027	0.534779	0.673964
A7-2_C	D119_C	0.42146	0.697021	1.65382	0.154026	0.282979
A7-2_C	D121_C	0.297791	0.246814	0.828815	0.848878	0.905931
A7-2_C	D123_C	-0.182551	-0.203601	1.11531	0.939698	0.96198
A7-2_C	D125_C	0.376082	0.315408	0.838669	0.811461	0.881484
A7-2_C	D126_A1B	0.517122	0.277471	0.536568	0.319962	0.475912
A7-2_C	D127_A	0.504384	0.683094	1.35431	0.333165	0.489208
A7-2_C	D128_C	0.373515	0.670197	1.7943	0.147554	0.274486
A7-2_C	D129_A1B	0.510697	-0.000979272	-0.00191752	0.0507572	0.127552
A7-2_C	D130_C	0.390747	0.290397	0.743184	0.694094	0.799079
A7-2_C	D131_C	0.479196	0.807771	1.68568	0.0383482	0.103937
A7-2_C	D132_A1B	0.308659	0.402524	1.30411	0.709708	0.810042
A7-2_C	D134_C	0.473767	0.586141	1.23719	0.587368	0.716477
A7-2_C	D135_A	0.32754	0.535433	1.63471	0.372699	0.527919
A7-2_C	D135_C	0.393498	0.103638	0.263377	0.280521	0.43391
A7-2_C	D136_A1B	0.379711	0.0452046	0.11905	0.220042	0.36512
A7-2_C	D137_C	0.408812	0.801331	1.96015	0.0208021	0.0667185
A7-2_C	D139_C	0.291853	0.260073	0.89111	0.905254	0.940834
A7-2_C	D141_C	0.34841	0.241347	0.692709	0.684543	0.791678
A7-2_C	D142_A1B	0.51214	-0.0539835	-0.105408	0.032045	0.0912918
A7-2_C	D143_A1B	0.158155	0.570213	3.60541	0.0911183	0.195097
A7-2_C	D143_C	0.238843	0.277698	1.16268	0.885453	0.929274
A7-2_C	D144_C	0.361174	0.450447	1.24717	0.711178	0.810957
A7-2_C	D145_A1B	0.412216	0.395643	0.959796	0.945372	0.965901
A7-2_C	D145_C	0.302347	0.504339	1.66808	0.400496	0.554863
A7-2_C	D146_C	0.184319	0.612212	3.32149	0.0687875	0.159704
A7-2_C	D147_A	0.0632103	-0.0580642	-0.918588	0.674418	0.784466
A7-2_C	D147_A1B	0.165568	0.612574	3.69984	0.0589267	0.142324
A7-2_C	D147_C	0.182939	0.0565325	0.309024	0.656808	0.770964
A7-2_C	D148_A	0.0774768	0.387899	5.00664	0.251152	0.401237
A7-2_C	D148_A1B	0.145307	0.394822	2.71717	0.348181	0.50431
A7-2_C	D148_C	0.20639	0.219532	1.06367	0.962013	0.97599
A7-2_C	D149_C	0.25051	0.784757	3.13265	0.00554444	0.0254023
A7-2_C	D150_C	0.238062	0.840411	3.53022	0.000698942	0.00559944
A7-2_C	D151_C	0.205128	-0.36303	-1.76978	0.0417637	0.110815
A7-2_C	D152_A1B	-0.124303	0.475459	-3.82499	0.0263307	0.079219
A7-2_C	D152_C	0.014579	-0.143803	-9.86369	0.581338	0.712139
A7-2_C	D153_C	0.211165	0.526404	2.49285	0.199583	0.340458
A7-2_C	D154_A	0.0127534	0.576463	45.2008	0.0257863	0.0779705
A7-2_C	D154_A1B	-0.189514	0.642227	-3.38881	0.00096746	0.00707567
A7-2_C	D154_C	-0.136624	0.416763	-3.05044	0.0443298	0.11576
A7-2_C	D155_A	0.0241364	0.670132	27.7643	0.00648413	0.028416
A7-2_C	D155_A1B	-0.187485	0.653723	-3.4868	0.000776303	0.00605913
A7-2_C	D155_C	-0.0900642	0.498861	-5.53895	0.0272701	0.0812037
A7-2_C	D156_C	-0.165047	-0.711767	4.31251	0.0122291	0.0453509
A7-2_C	D157_C	-0.130722	-0.716786	5.48329	0.00775994	0.0325901
A7-2_C	D158_C	-0.160731	0.644036	-4.00691	0.00133775	0.00900633
A7-2_C	D159_C	-0.159627	0.610674	-3.82562	0.00258336	0.0145439
A7-2_C	D160_A1B	-0.107332	-0.696534	6.48956	0.00920271	0.036869
A7-2_C	D162_C	0.166339	0.700758	4.21283	0.0153138	0.0534052
A7-2_C	D163_C	0.162981	0.690363	4.23584	0.0179265	0.0599124
A7-2_C	D164_A1B	-0.0821498	0.0361339	-0.439854	0.681863	0.789657
A7-2_C	D166_C	0.0527253	-0.562254	-10.6638	0.0171546	0.0579842
A7-2_C	D167_C	0.0595508	-0.585047	-9.82433	0.0115821	0.0435618
A7-2_C	D169_A1B	0.0176169	0.756003	42.9135	0.00079899	0.00617903
A7-2_C	D169_C	0.0718995	0.731353	10.1719	0.00293961	0.0159709
A7-2_C	D170_A1B	0.0240237	0.567296	23.614	0.0320909	0.0913462
A7-2_C	D170_C	0.065474	-0.128296	-1.95949	0.50084	0.644235
A7-2_C	D171_A1B	0.115481	-0.128296	-1.11098	0.396635	0.551003
A7-2_C	D173_A	0.406897	-0.484358	-1.19037	0.000889869	0.00667194
A7-2_C	D173_C	0.410059	0.122879	0.299662	0.280122	0.433546
A7-2_C	D174_C	0.461455	0.0560975	0.121567	0.125361	0.244335
A7-2_C	D175_A1B	0.329241	-0.436895	-1.32698	0.00505327	0.0236605
A7-2_C	D176_A	0.413847	-0.463169	-1.11918	0.00112361	0.00788691
A7-2_C	D176_C	0.426718	0.212597	0.498215	0.406379	0.560499
A7-2_C	D177_C	0.472252	-0.00671765	-0.0142247	0.0721856	0.165362
A7-2_C	D178_A1B	0.332309	-0.431437	-1.2983	0.00523404	0.0243085
A7-2_C	D179_A	0.430175	-0.580507	-1.34947	0.000101735	0.00137995
A7-2_C	D179_C	0.342619	-0.247484	-0.722331	0.0348858	0.0970101
A7-2_C	D180_C	0.385158	0.357542	0.9283	0.911744	0.944482
A7-2_C	D181_A1B	0.376111	-0.58944	-1.5672	0.000207308	0.00233913
A7-2_C	D182_A	0.172029	0.353937	2.05742	0.497313	0.64117
A7-2_C	D182_C	0.22776	0.778444	3.41783	0.00509578	0.0238271
A7-2_C	D183_C	0.274488	-0.307525	-1.12036	0.0380641	0.103425
A7-2_C	D184_A1B	0.0619521	-0.0119924	-0.193576	0.797872	0.872224
A7-2_C	D185_C	0.527476	0.490331	0.92958	0.862267	0.914624
A7-2_C	D186_C	0.530292	0.593723	1.11962	0.748047	0.837809
A7-2_C	D188_A	0.165396	-0.157807	-0.954118	0.259281	0.410494
A7-2_C	D188_A1B	0.109411	0.0250353	0.228818	0.769202	0.852428
A7-2_C	D188_C	0.222489	0.554162	2.49074	0.168422	0.301522
A7-2_C	D189_C	0.183925	0.476549	2.591	0.250045	0.400051
A7-2_C	D191_A	0.206863	0.294647	1.42436	0.745658	0.836379
A7-2_C	D191_C	0.209463	-0.295128	-1.40897	0.073789	0.167997
A7-2_C	D192_C	0.204546	0.0868576	0.424636	0.67702	0.786336
A7-2_C	D193_A1B	0.125617	0.201296	1.60245	0.787807	0.865798
A7-2_C	D193_C	0.210118	-0.180997	-0.861408	0.170342	0.303877
A7-2_C	D194_A	0.16778	-0.166118	-0.990097	0.243573	0.393091
A7-2_C	D194_C	0.146335	-0.394102	-2.69316	0.0510084	0.127919
A7-2_C	D195_C	0.164539	0.271262	1.64862	0.697942	0.801246
A7-2_C	D196_A1B	0.115899	-0.483778	-4.17412	0.0258019	0.0780079
A7-2_C	D196_C	0.135128	0.28668	2.12155	0.582288	0.71277
A7-2_C	D197_C	0.0976271	0.654032	6.69928	0.0178978	0.0598747
A7-2_C	D198_C	0.079709	0.697105	8.74563	0.00683689	0.0296224
A8-1_A	A8-1_A1B	0.856614	0.676752	0.790031	0.113552	0.22788
A8-1_A	A8-1_C	0.90183	0.524452	0.581542	0.00185875	0.0114482
A8-1_A	A8-2_A1B	0.863426	-0.172057	-0.199272	3.02511e-07	1.90772e-05
A8-1_A	A8-2_C	0.904004	0.822148	0.909451	0.253152	0.403468
A8-1_A	A9_A1B	0.17708	0.533386	3.01213	0.150182	0.278084
A8-1_A	A9_C	0.113587	0.220416	1.94052	0.703486	0.805465
A8-1_A	A101_A	0.351781	-0.0653004	-0.185628	0.134238	0.257165
A8-1_A	A101_A1B	0.291063	-0.231424	-0.795098	0.0639688	0.151317
A8-1_A	A101_C	0.29069	0.3336	1.14761	0.86932	0.91915
A8-1_A	A102_A1B	-0.190136	-0.729497	3.83672	0.0109754	0.0419747
A8-1_A	A102_C	-0.0882577	-0.130366	1.4771	0.882764	0.9278
A8-1_A	A103_A1B	0.162674	-0.46219	-2.8412	0.0215605	0.0685394
A8-1_A	A103_C	-0.0637667	-0.00024519	0.0038451	0.82582	0.889925
A8-1_A	A104_A1B	-0.203532	-0.0484473	0.238033	0.5848	0.71461
A8-1_A	A104_C	-0.182458	0.173888	-0.953031	0.212701	0.356326
A8-1_A	A120_A	0.807721	0.473189	0.585832	0.0359491	0.0991999
A8-1_A	A120_A1B	0.807261	0.165765	0.205342	0.000991359	0.00720635
A8-1_A	A120_C	0.786054	0.804293	1.0232	0.863664	0.915501
A8-1_A	A121_A	0.778434	0.539145	0.692603	0.129305	0.250299
A8-1_A	A121_A1B	0.801701	0.281237	0.350801	0.00484228	0.0229627
A8-1_A	A121_C	0.764699	0.701664	0.917569	0.635853	0.75464
A8-1_A	A122_A	0.782463	-0.342696	-0.43797	1.0928e-06	4.99535e-05
A8-1_A	A122_A1B	0.789737	0.576865	0.730452	0.153063	0.281816
A8-1_A	A122_C	0.789497	0.707874	0.896614	0.51724	0.658683
A8-1_A	A123_A	0.680983	0.325089	0.477381	0.0876783	0.189619
A8-1_A	A123_A1B	0.739382	0.43952	0.594442	0.0985476	0.206328
A8-1_A	A123_C	0.710631	0.55036	0.774466	0.351027	0.506908
A8-1_A	C11-1_A	0.22366	0.585873	2.61948	0.124637	0.243334
A8-1_A	C11-1_A1B	0.221666	0.151215	0.682176	0.800546	0.874134
A8-1_A	C11-1_C	0.243178	0.152904	0.628773	0.744924	0.835828
A8-1_A	C11-2_A1B	0.270867	-0.309245	-1.14169	0.0387148	0.10472
A8-1_A	C11-2_C	0.218642	0.519303	2.37512	0.22178	0.366942
A8-1_A	C12-1_A	0.222039	0.596989	2.68866	0.109454	0.222099
A8-1_A	C12-1_A1B	0.215984	0.125434	0.580754	0.746744	0.836931
A8-1_A	C12-1_C	0.240508	0.0885325	0.368107	0.588088	0.717237
A8-1_A	C12-2_A1B	0.251225	-0.410617	-1.63446	0.0164928	0.0564281
A8-1_A	C12-2_C	0.205047	0.544826	2.65708	0.163241	0.294943
A8-1_A	C13_A	-0.114889	0.222818	-1.93942	0.236699	0.384808
A8-1_A	C13_A1B	0.00459952	0.138313	30.0713	0.641433	0.759094
A8-1_A	C13_C	-0.0187651	0.090097	-4.80131	0.705813	0.807288
A8-1_A	C101_A1B	0.254937	0.0985098	0.386409	0.5755	0.707553
A8-1_A	C101_C	0.242194	0.38093	1.57283	0.594072	0.721767
A8-1_A	C102_A1B	0.255177	-0.0679337	-0.266222	0.255047	0.40539
A8-1_A	C102_C	0.233059	0.401736	1.72376	0.514756	0.656587
A8-1_A	C103_A	0.227816	0.493999	2.16841	0.284345	0.437832
A8-1_A	C103_A1B	0.230492	0.0672726	0.291866	0.562639	0.696409
A8-1_A	C103_C	0.24796	0.120129	0.484468	0.646592	0.762676
A8-1_A	C104_A	0.187602	0.567654	3.02584	0.116087	0.231444
A8-1_A	C104_A1B	0.177533	0.184806	1.04096	0.979245	0.987195
A8-1_A	C104_C	0.200574	0.119013	0.593359	0.772003	0.854825
A8-1_A	C105_A1B	-0.135317	0.217128	-1.60459	0.217056	0.361935
A8-1_A	C105_C	-0.10642	0.495254	-4.65379	0.0245639	0.0753265
A8-1_A	C106_A1B	-0.126401	0.0627208	-0.496206	0.511219	0.653434
A8-1_A	C106_C	-0.0962745	0.566731	-5.88661	0.0105384	0.0407366
A8-1_A	C107_A1B	0.227675	-0.423615	-1.86061	0.0179897	0.0600569
A8-1_A	C107_C	0.211143	0.519303	2.45948	0.211661	0.354922
A8-1_A	C108_A1B	0.286104	0.0353035	0.123394	0.37022	0.52552
A8-1_A	C108_C	0.182473	0.475562	2.6062	0.249725	0.399726
A8-1_A	C109_A1B	0.247993	0.426419	1.71948	0.484125	0.630069
A8-1_A	C109_C	0.185051	0.310689	1.67894	0.642686	0.760053
A8-1_A	C110_A1B	0.0200006	0.182568	9.12809	0.568959	0.701983
A8-1_A	C110_C	0.0320877	0.514836	16.0447	0.0630959	0.149767
A8-1_A	C111_A1B	0.22315	-0.151521	-0.679007	0.189005	0.327752
A8-1_A	C111_C	0.171042	-0.382752	-2.23777	0.0462772	0.119475
A8-1_A	C112_A1B	0.215083	-0.115114	-0.535205	0.247697	0.397617
A8-1_A	C112_C	0.231429	-0.167922	-0.725585	0.160926	0.291702
A8-1_A	C113_A1B	0.225249	-0.212719	-0.944373	0.1235	0.241808
A8-1_A	C113_C	0.144585	0.0530831	0.367142	0.749025	0.838515
A8-1_A	C114_A1B	0.0475618	0.011856	0.249277	0.90159	0.93901
A8-1_A	C114_C	0.0969128	0.344525	3.555	0.364701	0.520275
A8-1_A	C115_A	0.0983599	0.0552493	0.561706	0.880718	0.926485
A8-1_A	C115_A1B	0.109535	-0.156977	-1.43312	0.353352	0.509166
A8-1_A	C115_C	0.100776	-0.0353517	-0.350793	0.636783	0.755356
A8-1_A	C116_A1B	-0.0543583	0.285231	-5.24725	0.228894	0.375259
A8-1_A	C116_C	0.0148775	0.398737	26.8013	0.158828	0.289073
A8-1_A	C117_A1B	0.136034	-0.322971	-2.37419	0.102588	0.212223
A8-1_A	C117_C	-0.0074361	0.67294	-90.4964	0.00438324	0.0213533
A8-1_A	C118_A1B	0.15984	-0.306613	-1.91825	0.0981627	0.205719
A8-1_A	C118_C	0.00104979	0.67235	640.461	0.00486116	0.0230242
A8-1_A	C126_A	0.0223513	0.473933	21.2038	0.0882213	0.19052
A8-1_A	C126_A1B	0.0882274	0.288065	3.26503	0.471766	0.619304
A8-1_A	C126_C	0.100615	0.61055	6.0682	0.0351688	0.0976054
A8-1_A	C127_A	-0.115932	0.164717	-1.42081	0.328067	0.484261
A8-1_A	C127_A1B	-0.0370794	-0.546163	14.7296	0.0463604	0.1196
A8-1_A	C127_C	-0.113396	-0.747495	6.59187	0.00315314	0.0168686
A8-1_A	C128_A1B	0.241794	0.0496121	0.205184	0.495461	0.639536
A8-1_A	C128_C	0.255427	-0.0838806	-0.328394	0.232246	0.37932
A8-1_A	D14-1_A	0.427658	-0.599963	-1.4029	6.91883e-05	0.00103525
A8-1_A	D14-1_C	0.450747	-0.374723	-0.831338	0.00234265	0.0135549
A8-1_A	D14-2_C	0.341117	0.301414	0.88361	0.87824	0.924996
A8-1_A	D14-3_A1B	0.481703	-0.634127	-1.31643	1.05349e-05	0.000261367
A8-1_A	D14-3_C	0.426504	-0.151245	-0.354615	0.0354131	0.0981238
A8-1_A	D15-1_A	0.220136	-0.3035	-1.3787	0.0631058	0.149775
A8-1_A	D15-1_C	0.278943	-0.436542	-1.56499	0.00904645	0.0364186
A8-1_A	D15-2_C	0.154868	0.557007	3.59666	0.102212	0.2117
A8-1_A	D15-3_A1B	0.141948	-0.385326	-2.71456	0.0574186	0.139606
A8-1_A	D15-3_C	0.228558	-0.00305913	-0.0133845	0.414761	0.568447
A8-1_A	D16-1_A	-0.0307718	0.556249	-18.0766	0.0227826	0.0714814
A8-1_A	D16-1_C	0.0126865	-0.236923	-18.6752	0.379156	0.53421
A8-1_A	D16-2_C	-0.0600159	0.581242	-9.6848	0.0122005	0.0453214
A8-1_A	D16-3_A1B	-0.148414	0.291539	-1.96436	0.119695	0.236464
A8-1_A	D16-3_C	-0.00216876	0.480116	-221.378	0.0691564	0.160318
A8-1_A	D17-1_A	0.069326	-0.470636	-6.78874	0.0446698	0.116385
A8-1_A	D17-1_C	0.0501746	0.643195	12.8192	0.0135829	0.0489764
A8-1_A	D17-2_C	0.118872	-0.391431	-3.29289	0.0652178	0.153472
A8-1_A	D17-3_A1B	0.18946	-0.599538	-3.16446	0.00222019	0.0130323
A8-1_A	D102_A	0.186339	0.327079	1.75529	0.601351	0.726956
A8-1_A	D103_C	0.164709	0.389531	2.36497	0.3966	0.551003
A8-1_A	D104_A1B	0.184003	0.134355	0.730177	0.860078	0.913625
A8-1_A	D105_A	-0.138178	-0.295836	2.14098	0.566032	0.699446
A8-1_A	D106_C	-0.0180122	0.324503	-18.0158	0.219782	0.364943
A8-1_A	D107_A1B	-0.00700671	0.13926	-19.8753	0.610617	0.734314
A8-1_A	D108_C	0.112569	-0.0730401	-0.64885	0.519407	0.66064
A8-1_A	D109_C	0.197815	0.553223	2.79667	0.143763	0.269787
A8-1_A	D110_A1B	0.188635	0.0142666	0.0756307	0.541087	0.678754
A8-1_A	D112_C	-0.106974	-0.0653603	0.610992	0.884656	0.928919
A8-1_A	D113_C	0.0746244	0.101266	1.35701	0.925986	0.953413
A8-1_A	D114_A1B	-0.0433444	-0.0341435	0.787725	0.974567	0.984271
A8-1_A	D116_C	0.168812	0.36901	2.18592	0.453149	0.601809
A8-1_A	D117_A	0.00508601	0.0580436	11.4124	0.85445	0.909898
A8-1_A	D117_C	0.0775036	-0.398552	-5.14236	0.0839137	0.183654
A8-1_A	D118_A1B	0.12612	0.563998	4.47193	0.0765671	0.172498
A8-1_A	D119_C	0.06256	0.502402	8.03073	0.090111	0.193456
A8-1_A	D121_C	0.118522	0.176939	1.49288	0.83626	0.896671
A8-1_A	D123_C	-0.0980905	-0.214007	2.18173	0.680658	0.788987
A8-1_A	D125_C	0.203121	0.119998	0.590773	0.767627	0.851309
A8-1_A	D126_A1B	0.198492	0.12039	0.606527	0.781462	0.861654
A8-1_A	D127_A	0.203669	0.41546	2.03988	0.414942	0.56863
A8-1_A	D128_C	0.149667	0.355741	2.37688	0.444099	0.593759
A8-1_A	D129_A1B	0.216567	-0.150942	-0.696977	0.197903	0.338542
A8-1_A	D130_C	0.138214	0.252869	1.82954	0.679616	0.788136
A8-1_A	D131_C	0.188856	0.678307	3.59165	0.0280713	0.0829639
A8-1_A	D132_A1B	0.223058	0.133652	0.599182	0.749174	0.838643
A8-1_A	D134_C	0.178278	0.498468	2.79602	0.204111	0.345786
A8-1_A	D135_A	0.0888776	0.278044	3.12839	0.496725	0.640652
A8-1_A	D135_C	0.14732	-0.139557	-0.947307	0.317593	0.473324
A8-1_A	D136_A1B	0.210908	-0.00812053	-0.0385028	0.441958	0.591849
A8-1_A	D137_C	0.0965477	0.543025	5.62442	0.0767378	0.172707
A8-1_A	D139_C	0.138404	0.164806	1.19076	0.925508	0.953083
A8-1_A	D141_C	0.183181	0.0747631	0.408137	0.702576	0.804959
A8-1_A	D142_A1B	0.234205	-0.18121	-0.773724	0.144418	0.270699
A8-1_A	D143_A1B	-0.0175284	0.458415	-26.1526	0.076022	0.171573
A8-1_A	D143_C	0.00948565	0.301617	31.7971	0.296404	0.450866
A8-1_A	D144_C	0.13811	0.334489	2.4219	0.469896	0.617419
A8-1_A	D145_A1B	0.0361792	0.30066	8.3103	0.343063	0.499575
A8-1_A	D145_C	0.112308	0.302504	2.69351	0.490084	0.634817
A8-1_A	D146_C	0.0268379	0.46279	17.2439	0.101018	0.209903
A8-1_A	D147_A	-0.176521	-0.12878	0.729548	0.865683	0.916874
A8-1_A	D147_A1B	-0.0772847	0.649405	-8.40277	0.00321228	0.0170637
A8-1_A	D147_C	-0.0762726	-0.212725	2.78901	0.629107	0.748331
A8-1_A	D148_A	-0.0462569	0.115785	-2.50309	0.573751	0.706159
A8-1_A	D148_A1B	0.00896005	0.408261	45.5646	0.141871	0.267255
A8-1_A	D148_C	0.0213983	0.142285	6.64935	0.673329	0.783596
A8-1_A	D149_C	-0.0596914	0.495387	-8.29914	0.0369802	0.101325
A8-1_A	D150_C	-0.0206566	0.54289	-26.2816	0.0295689	0.0861845
A8-1_A	D151_C	0.19199	-0.426735	-2.2227	0.0244588	0.0751163
A8-1_A	D152_A1B	0.0411311	0.387074	9.41074	0.203942	0.345618
A8-1_A	D152_C	-0.0265131	-0.111026	4.18759	0.76879	0.852086
A8-1_A	D153_C	0.0746858	0.466897	6.25149	0.135682	0.25902
A8-1_A	D154_A	-0.0157768	0.569938	-36.1251	0.0217616	0.0690422
A8-1_A	D154_A1B	-0.0717008	0.616309	-8.59557	0.00621674	0.0275752
A8-1_A	D154_C	-0.165714	0.40684	-2.45507	0.0382073	0.103674
A8-1_A	D155_A	-0.00406399	0.639074	-157.253	0.008496	0.034871
A8-1_A	D155_A1B	-0.0347047	0.638367	-18.3942	0.00626429	0.0277147
A8-1_A	D155_C	-0.124246	0.515148	-4.1462	0.0162559	0.0558238
A8-1_A	D156_C	-0.0300552	-0.654052	21.7617	0.00925	0.0369785
A8-1_A	D157_C	-0.0136157	-0.647394	47.5477	0.00880265	0.0358021
A8-1_A	D158_C	-0.109007	0.657281	-6.02973	0.0019033	0.011652
A8-1_A	D159_C	-0.106598	0.630918	-5.91868	0.00327626	0.0173271
A8-1_A	D160_A1B	-0.171927	-0.598063	3.47859	0.0739618	0.168233
A8-1_A	D162_C	-0.0221744	0.507449	-22.8845	0.0442518	0.115685
A8-1_A	D163_C	0.0111619	0.533923	47.8342	0.0431726	0.113454
A8-1_A	D164_A1B	-0.217137	0.253667	-1.16823	0.096798	0.203674
A8-1_A	D166_C	0.022841	-0.603045	-26.4019	0.0126446	0.0464838
A8-1_A	D167_C	0.0496559	-0.632567	-12.739	0.00592726	0.0266893
A8-1_A	D169_A1B	-0.120713	0.735788	-6.09534	0.000236863	0.00257725
A8-1_A	D169_C	-0.0409657	0.677197	-16.5308	0.00276867	0.0153151
A8-1_A	D170_A1B	-0.0150819	0.534855	-35.4634	0.03423	0.095728
A8-1_A	D170_C	0.0118522	-0.141635	-11.9502	0.593106	0.721066
A8-1_A	D171_A1B	0.142022	-0.0050608	-0.035634	0.608507	0.732837
A8-1_A	D173_A	0.388936	-0.585811	-1.50619	0.000182023	0.00211934
A8-1_A	D173_C	0.376109	-0.372772	-0.991128	0.00646263	0.0283527
A8-1_A	D174_C	0.315284	0.162499	0.515406	0.574099	0.706443
A8-1_A	D175_A1B	0.429134	-0.55546	-1.29437	0.000174004	0.00205077
A8-1_A	D176_A	0.395402	-0.573082	-1.44936	0.000213168	0.002381
A8-1_A	D176_C	0.39521	-0.284133	-0.718943	0.0140164	0.0500377
A8-1_A	D177_C	0.314694	0.0698144	0.221848	0.376126	0.53143
A8-1_A	D178_A1B	0.429759	-0.547304	-1.27351	0.00020228	0.00229458
A8-1_A	D179_A	0.434312	-0.665769	-1.53293	1.14422e-05	0.000278708
A8-1_A	D179_C	0.450111	-0.485589	-1.07882	0.000444777	0.00404175
A8-1_A	D180_C	0.306284	0.500409	1.63381	0.419357	0.572909
A8-1_A	D181_A1B	0.475656	-0.688749	-1.448	2.41332e-06	8.96367e-05
A8-1_A	D182_A	0.116223	0.323616	2.78443	0.448791	0.598107
A8-1_A	D182_C	0.0276371	0.700548	25.3481	0.00362953	0.0185684
A8-1_A	D183_C	0.117656	-0.455197	-3.86889	0.0349897	0.0972205
A8-1_A	D184_A1B	0.100573	-0.0191609	-0.190517	0.677825	0.786665
A8-1_A	D185_C	0.254891	0.342644	1.34428	0.738619	0.831153
A8-1_A	D186_C	0.250415	0.456144	1.82155	0.413081	0.566899
A8-1_A	D188_A	0.266884	-0.273096	-1.02328	0.0554058	0.135981
A8-1_A	D188_A1B	0.244986	-0.0787975	-0.32164	0.254972	0.405323
A8-1_A	D188_C	0.287506	0.357461	1.24332	0.786933	0.865389
A8-1_A	D189_C	0.212649	0.39846	1.87379	0.476304	0.623597
A8-1_A	D191_A	-0.0389171	0.535281	-13.7544	0.0276694	0.082146
A8-1_A	D191_C	-0.00970768	-0.0333314	3.43351	0.934827	0.958829
A8-1_A	D192_C	-0.0511441	0.485904	-9.50069	0.0441032	0.115412
A8-1_A	D193_A1B	-0.164739	0.629935	-3.82383	0.00169007	0.0107113
A8-1_A	D193_C	-0.0214088	0.194388	-9.07983	0.450085	0.599092
A8-1_A	D194_A	0.0317444	-0.139347	-4.38966	0.551764	0.68728
A8-1_A	D194_C	0.0741781	-0.52101	-7.02377	0.0240791	0.0742911
A8-1_A	D195_C	-0.0571447	0.395966	-6.92917	0.0995511	0.207761
A8-1_A	D196_A1B	0.0380836	-0.489998	-12.8664	0.0469864	0.120807
A8-1_A	D196_C	0.0672531	0.277342	4.12386	0.451872	0.60075
A8-1_A	D197_C	-0.137073	0.818911	-5.97425	7.89504e-06	0.000212981
A8-1_A	D198_C	-0.102393	0.824256	-8.04992	1.06681e-05	0.000263782
A8-1_A1B	A8-1_C	0.889476	0.141738	0.15935	1.00063e-05	0.000253204
A8-1_A1B	A8-2_A1B	0.665647	-0.0838422	-0.125956	0.0021514	0.0127219
A8-1_A1B	A8-2_C	0.752266	0.483208	0.642337	0.118688	0.235182
A8-1_A1B	A9_A1B	0.387116	0.104626	0.270271	0.29388	0.448066
A8-1_A1B	A9_C	0.174933	-0.0141357	-0.0808064	0.508988	0.651446
A8-1_A1B	A101_A	0.319244	-0.143964	-0.450953	0.0997543	0.208095
A8-1_A1B	A101_A1B	0.542419	-0.44473	-0.819902	0.000172541	0.00203751
A8-1_A1B	A101_C	0.38437	-0.15276	-0.39743	0.0530559	0.131534
A8-1_A1B	A102_A1B	-0.567455	-0.773556	1.3632	0.182457	0.319107
A8-1_A1B	A102_C	-0.292375	0.26982	-0.922856	0.0455951	0.118157
A8-1_A1B	A103_A1B	0.172307	-0.317304	-1.84151	0.0820077	0.180942
A8-1_A1B	A103_C	-0.0253191	-0.27965	11.045	0.364743	0.52029
A8-1_A1B	A104_A1B	-0.488532	-0.618455	1.26595	0.514595	0.656529
A8-1_A1B	A104_C	-0.302155	-0.353632	1.17037	0.841776	0.900421
A8-1_A1B	A120_A	0.640643	0.621174	0.96961	0.910887	0.944073
A8-1_A1B	A120_A1B	0.708718	0.533216	0.752367	0.315751	0.471484
A8-1_A1B	A120_C	0.651759	0.524516	0.804769	0.498142	0.64169
A8-1_A1B	A121_A	0.6063	0.603503	0.995387	0.987825	0.992325
A8-1_A1B	A121_A1B	0.701448	0.634047	0.903911	0.672987	0.783352
A8-1_A1B	A121_C	0.627173	0.50819	0.810287	0.541542	0.679197
A8-1_A1B	A122_A	0.655884	0.234848	0.358063	0.0587803	0.142042
A8-1_A1B	A122_A1B	0.676109	0.707013	1.04571	0.837517	0.897619
A8-1_A1B	A122_C	0.677704	0.623317	0.919749	0.743861	0.83518
A8-1_A1B	A123_A	0.586047	0.346343	0.590981	0.282961	0.436398
A8-1_A1B	A123_A1B	0.594701	0.720273	1.21115	0.439783	0.590214
A8-1_A1B	A123_C	0.598106	0.594594	0.994129	0.984957	0.990756
A8-1_A1B	C11-1_A	0.0619481	0.478112	7.71795	0.112672	0.22668
A8-1_A1B	C11-1_A1B	0.0650092	0.396508	6.09927	0.220157	0.365185
A8-1_A1B	C11-1_C	0.0889951	0.345529	3.88256	0.348236	0.504359
A8-1_A1B	C11-2_A1B	0.163822	-0.466984	-2.85056	0.0201657	0.0653671
A8-1_A1B	C11-2_C	0.0970829	0.560311	5.77147	0.0637327	0.150877
A8-1_A1B	C12-1_A	0.0604339	0.468527	7.75271	0.121426	0.238807
A8-1_A1B	C12-1_A1B	0.0568275	0.360474	6.3433	0.267439	0.419879
A8-1_A1B	C12-1_C	0.0828964	0.249791	3.01329	0.551561	0.687152
A8-1_A1B	C12-2_A1B	0.14651	-0.659328	-4.50022	0.00115674	0.00806705
A8-1_A1B	C12-2_C	0.0840327	0.54218	6.45201	0.0703814	0.162419
A8-1_A1B	C13_A	-0.0305139	-0.376472	12.3377	0.206143	0.348149
A8-1_A1B	C13_A1B	0.0615971	-0.453365	-7.36016	0.0567904	0.138484
A8-1_A1B	C13_C	0.0279934	-0.491995	-17.5754	0.0499281	0.126032
A8-1_A1B	C101_A1B	0.102973	0.300898	2.92211	0.473535	0.621067
A8-1_A1B	C101_C	0.096027	0.494097	5.14539	0.123546	0.241808
A8-1_A1B	C102_A1B	0.104447	0.0408313	0.390926	0.82483	0.889403
A8-1_A1B	C102_C	0.0867992	0.46977	5.41215	0.143573	0.269577
A8-1_A1B	C103_A	0.071991	0.367262	5.10151	0.278645	0.432005
A8-1_A1B	C103_A1B	0.0806818	0.219559	2.72129	0.62241	0.743006
A8-1_A1B	C103_C	0.101176	0.156316	1.54499	0.846147	0.903865
A8-1_A1B	C104_A	0.0396971	0.500952	12.6194	0.0771582	0.173358
A8-1_A1B	C104_A1B	0.0344999	0.464487	13.4634	0.105042	0.21572
A8-1_A1B	C104_C	0.0579192	0.423878	7.31844	0.17238	0.306354
A8-1_A1B	C105_A1B	-0.0621392	0.231294	-3.72219	0.302909	0.457717
A8-1_A1B	C105_C	-0.0398518	0.352505	-8.8454	0.157903	0.287758
A8-1_A1B	C106_A1B	-0.0487376	0.126986	-2.60551	0.54155	0.679197
A8-1_A1B	C106_C	-0.0179823	0.309978	-17.2379	0.241548	0.390976
A8-1_A1B	C107_A1B	0.122121	-0.646328	-5.29254	0.00203543	0.0122096
A8-1_A1B	C107_C	0.0841025	0.551528	6.55781	0.0635467	0.150495
A8-1_A1B	C108_A1B	0.179075	0.100479	0.561097	0.781398	0.861654
A8-1_A1B	C108_C	0.0879797	0.53705	6.10425	0.0766187	0.172564
A8-1_A1B	C109_A1B	0.138485	0.473071	3.41604	0.194929	0.334795
A8-1_A1B	C109_C	0.0939081	0.51422	5.47578	0.100837	0.209721
A8-1_A1B	C110_A1B	0.00295279	0.154282	52.2495	0.597603	0.72403
A8-1_A1B	C110_C	0.0115598	0.392649	33.9666	0.162856	0.29438
A8-1_A1B	C111_A1B	0.0783666	-0.335146	-4.27665	0.139465	0.263963
A8-1_A1B	C111_C	0.0379044	-0.00329781	-0.0870036	0.886598	0.929909
A8-1_A1B	C112_A1B	0.0547549	0.276623	5.05202	0.427775	0.580145
A8-1_A1B	C112_C	0.0756293	0.18891	2.49784	0.689626	0.795608
A8-1_A1B	C113_A1B	0.100766	0.240081	2.38255	0.618954	0.740348
A8-1_A1B	C113_C	0.0541431	0.535688	9.89392	0.0598761	0.144011
A8-1_A1B	C114_A1B	-0.0183649	-0.231782	12.6209	0.451334	0.600237
A8-1_A1B	C114_C	0.0209055	0.299566	14.3295	0.318833	0.474674
A8-1_A1B	C115_A	0.0566921	-0.0450589	-0.794801	0.72458	0.820684
A8-1_A1B	C115_A1B	0.0742795	-0.372193	-5.01071	0.107379	0.219304
A8-1_A1B	C115_C	0.0730314	-0.331791	-4.54313	0.148133	0.275242
A8-1_A1B	C116_A1B	-0.103022	0.414471	-4.02313	0.0596445	0.143597
A8-1_A1B	C116_C	-0.0687673	0.684015	-9.94681	0.00173176	0.0108953
A8-1_A1B	C117_A1B	0.139068	-0.613895	-4.41434	0.00309166	0.0166217
A8-1_A1B	C117_C	0.0254124	0.54626	21.4958	0.0420546	0.111378
A8-1_A1B	C118_A1B	0.159712	-0.60186	-3.76841	0.00302211	0.0163089
A8-1_A1B	C118_C	0.0354198	0.537918	15.1869	0.0502943	0.126629
A8-1_A1B	C126_A	-0.0372253	-0.0664158	1.78416	0.919336	0.949407
A8-1_A1B	C126_A1B	0.0581593	-0.393644	-6.76838	0.100789	0.209699
A8-1_A1B	C126_C	0.0647936	0.177202	2.73486	0.692751	0.798143
A8-1_A1B	C127_A	-0.043799	-0.350415	8.00051	0.265136	0.41716
A8-1_A1B	C127_A1B	0.0817988	-0.563274	-6.88609	0.0127889	0.0468429
A8-1_A1B	C127_C	-0.0487933	-0.19793	4.0565	0.599587	0.725614
A8-1_A1B	C128_A1B	0.0780822	0.212647	2.72337	0.633787	0.752746
A8-1_A1B	C128_C	0.0956627	0.0480063	0.501829	0.868343	0.918482
A8-1_A1B	D14-1_A	0.302903	-0.384729	-1.27014	0.0129499	0.0472456
A8-1_A1B	D14-1_C	0.335064	-0.521257	-1.55569	0.00134731	0.00905542
A8-1_A1B	D14-2_C	0.203412	0.609625	2.997	0.0824062	0.181475
A8-1_A1B	D14-3_A1B	0.379671	-0.204496	-0.538614	0.0356962	0.0987166
A8-1_A1B	D14-3_C	0.295031	-0.0543343	-0.184165	0.21492	0.359169
A8-1_A1B	D15-1_A	0.119541	0.0795183	0.665197	0.888761	0.931244
A8-1_A1B	D15-1_C	0.186116	-0.0615694	-0.330812	0.387159	0.542281
A8-1_A1B	D15-2_C	0.0506437	0.541511	10.6926	0.0545775	0.134407
A8-1_A1B	D15-3_A1B	0.0380198	-0.029084	-0.76497	0.816343	0.88413
A8-1_A1B	D15-3_C	0.127302	0.241744	1.89898	0.681497	0.789407
A8-1_A1B	D16-1_A	-0.0567334	0.0482036	-0.849651	0.716313	0.814768
A8-1_A1B	D16-1_C	-0.00624476	0.139861	-22.3965	0.61098	0.734563
A8-1_A1B	D16-2_C	-0.098179	0.0559728	-0.57011	0.592913	0.720929
A8-1_A1B	D16-3_A1B	-0.188172	-0.199244	1.05884	0.968253	0.980236
A8-1_A1B	D16-3_C	-0.03091	-0.0324554	1.05	0.99573	0.997096
A8-1_A1B	D17-1_A	-0.0184178	-0.444414	24.1296	0.112053	0.225699
A8-1_A1B	D17-1_C	0.0170291	0.340649	20.004	0.242535	0.392
A8-1_A1B	D17-2_C	0.073266	-0.612549	-8.36062	0.00651493	0.0285198
A8-1_A1B	D17-3_A1B	0.206407	-0.122875	-0.595305	0.249409	0.399433
A8-1_A1B	D102_A	0.0202901	0.442828	21.8248	0.11509	0.230084
A8-1_A1B	D103_C	0.0383632	0.0097232	0.253451	0.921019	0.950411
A8-1_A1B	D104_A1B	0.0325955	-0.0916207	-2.81084	0.666699	0.778537
A8-1_A1B	D105_A	-0.21447	0.20338	-0.948291	0.142297	0.267849
A8-1_A1B	D106_C	-0.048842	-0.169979	3.48019	0.671035	0.781836
A8-1_A1B	D107_A1B	-0.0923997	-0.410226	4.43969	0.235055	0.382807
A8-1_A1B	D108_C	0.0299997	0.323267	10.7757	0.290883	0.444896
A8-1_A1B	D109_C	0.0983569	-0.0334403	-0.33999	0.64758	0.763481
A8-1_A1B	D110_A1B	0.086848	0.471981	5.43456	0.140948	0.265975
A8-1_A1B	D112_C	-0.0547078	0.376778	-6.8871	0.118632	0.235117
A8-1_A1B	D113_C	0.0722917	-0.466999	-6.45993	0.0452917	0.117548
A8-1_A1B	D114_A1B	0.0206139	0.507953	24.6413	0.0620429	0.147864
A8-1_A1B	D116_C	0.0681207	0.283725	4.16504	0.439373	0.589896
A8-1_A1B	D117_A	-0.142225	0.394463	-2.77352	0.0525787	0.130652
A8-1_A1B	D117_C	-0.0259567	-0.139168	5.36154	0.692989	0.798341
A8-1_A1B	D118_A1B	-0.020594	0.213436	-10.364	0.411525	0.565331
A8-1_A1B	D119_C	-0.0109235	0.442616	-40.5195	0.0924114	0.197078
A8-1_A1B	D121_C	0.0153426	0.56548	36.8568	0.0304585	0.0879712
A8-1_A1B	D123_C	-0.0912509	0.385066	-4.21986	0.0852144	0.185674
A8-1_A1B	D125_C	0.0651389	-0.338977	-5.20391	0.147971	0.275049
A8-1_A1B	D126_A1B	0.0451341	-0.177753	-3.93832	0.436669	0.587674
A8-1_A1B	D127_A	0.0342785	0.395462	11.5367	0.184044	0.321206
A8-1_A1B	D128_C	0.0293406	-0.103416	-3.52467	0.645078	0.761611
A8-1_A1B	D129_A1B	0.0732534	0.110659	1.51064	0.896145	0.935879
A8-1_A1B	D130_C	0.0482671	0.419353	8.68817	0.167882	0.300868
A8-1_A1B	D131_C	0.0868543	0.299376	3.44688	0.442948	0.592627
A8-1_A1B	D132_A1B	0.114224	0.472173	4.13375	0.168376	0.301485
A8-1_A1B	D134_C	0.0729143	0.418354	5.73761	0.197307	0.337868
A8-1_A1B	D135_A	-0.0752381	0.341419	-4.53785	0.135856	0.259241
A8-1_A1B	D135_C	0.0363131	-0.553456	-15.2412	0.0224721	0.0706819
A8-1_A1B	D136_A1B	0.10101	0.326299	3.23035	0.411605	0.565376
A8-1_A1B	D137_C	0.0121869	0.363136	29.7971	0.202582	0.344098
A8-1_A1B	D139_C	0.0343913	0.554499	16.1232	0.0410742	0.109455
A8-1_A1B	D141_C	0.0515115	-0.387691	-7.52631	0.11101	0.224199
A8-1_A1B	D142_A1B	0.088992	0.062114	0.697973	0.925483	0.953083
A8-1_A1B	D143_A1B	-0.0735973	0.630103	-8.5615	0.00479106	0.0228051
A8-1_A1B	D143_C	-0.04101	0.307225	-7.49147	0.214849	0.359125
A8-1_A1B	D144_C	0.0732872	-0.274576	-3.74657	0.219082	0.364154
A8-1_A1B	D145_A1B	-0.104392	0.0429582	-0.411507	0.60921	0.733427
A8-1_A1B	D145_C	-0.00946049	-0.177467	18.7588	0.556652	0.691304
A8-1_A1B	D146_C	-0.0302588	0.54653	-18.0618	0.0259492	0.0783729
A8-1_A1B	D147_A	-0.250541	0.29279	-1.16863	0.0537126	0.132766
A8-1_A1B	D147_A1B	-0.17838	0.021173	-0.118696	0.485754	0.631282
A8-1_A1B	D147_C	-0.115495	0.11687	-1.01191	0.419342	0.572909
A8-1_A1B	D148_A	-0.155021	0.259713	-1.67535	0.144214	0.270402
A8-1_A1B	D148_A1B	-0.0876498	0.29082	-3.31797	0.180222	0.316179
A8-1_A1B	D148_C	-0.0300974	-0.413308	13.7324	0.156569	0.286139
A8-1_A1B	D149_C	-0.0790708	0.257723	-3.25939	0.235486	0.383301
A8-1_A1B	D150_C	-0.0566409	0.0826038	-1.45838	0.629374	0.748575
A8-1_A1B	D151_C	0.14699	-0.62687	-4.26473	0.00221756	0.013029
A8-1_A1B	D152_A1B	0.0798343	0.624252	7.81934	0.0241014	0.0743409
A8-1_A1B	D152_C	0.00642229	0.235699	36.7001	0.4186	0.572439
A8-1_A1B	D153_C	0.0670737	-0.170024	-2.53488	0.408575	0.562432
A8-1_A1B	D154_A	0.0137856	-0.0129846	-0.941894	0.926203	0.953555
A8-1_A1B	D154_A1B	-0.00679632	0.560867	-82.525	0.0266027	0.0798181
A8-1_A1B	D154_C	-0.115348	0.547849	-4.74953	0.0114187	0.0430885
A8-1_A1B	D155_A	0.00653096	0.14895	22.8068	0.619478	0.740754
A8-1_A1B	D155_A1B	0.0279964	0.576629	20.5965	0.0294421	0.0859085
A8-1_A1B	D155_C	-0.0957394	0.545915	-5.70209	0.0142276	0.0505802
A8-1_A1B	D156_C	-0.0259325	-0.430066	16.5841	0.133189	0.255781
A8-1_A1B	D157_C	-0.0216063	-0.479084	22.1733	0.0835429	0.183159
A8-1_A1B	D158_C	-0.0445552	0.34466	-7.73558	0.162243	0.293537
A8-1_A1B	D159_C	-0.041768	0.364509	-8.72698	0.142524	0.26815
A8-1_A1B	D160_A1B	-0.186634	-0.153104	0.820345	0.904909	0.940714
A8-1_A1B	D162_C	-0.076839	0.463766	-6.03555	0.045126	0.117301
A8-1_A1B	D163_C	-0.0545458	0.467187	-8.56504	0.0522435	0.130005
A8-1_A1B	D164_A1B	-0.248883	0.307109	-1.23395	0.047989	0.122632
A8-1_A1B	D166_C	0.0199038	-0.520052	-26.1283	0.039105	0.105539
A8-1_A1B	D167_C	0.0323528	-0.494305	-15.2786	0.0470073	0.120842
A8-1_A1B	D169_A1B	-0.194555	0.397294	-2.04206	0.03265	0.0924688
A8-1_A1B	D169_C	-0.139095	0.586613	-4.21736	0.00493922	0.0232688
A8-1_A1B	D170_A1B	-0.09954	0.523752	-5.26172	0.0184072	0.0611036
A8-1_A1B	D170_C	-0.0895851	0.413572	-4.61653	0.0668414	0.156422
A8-1_A1B	D171_A1B	0.0650073	-0.513849	-7.90447	0.0285138	0.0839111
A8-1_A1B	D173_A	0.255622	-0.346701	-1.3563	0.0311017	0.0893654
A8-1_A1B	D173_C	0.257395	-0.337173	-1.30995	0.0335862	0.0943878
A8-1_A1B	D174_C	0.172851	0.389049	2.25078	0.414071	0.567954
A8-1_A1B	D175_A1B	0.359404	-0.0949202	-0.264104	0.102905	0.212623
A8-1_A1B	D176_A	0.259839	-0.338462	-1.30258	0.0324277	0.0920192
A8-1_A1B	D176_C	0.269702	-0.426982	-1.58317	0.0112425	0.042664
A8-1_A1B	D177_C	0.171271	0.424369	2.47777	0.332628	0.488807
A8-1_A1B	D178_A1B	0.35841	-0.087616	-0.244457	0.109265	0.221771
A8-1_A1B	D179_A	0.315251	-0.42818	-1.35822	0.0066775	0.0291046
A8-1_A1B	D179_C	0.349403	-0.0641984	-0.183738	0.137707	0.261642
A8-1_A1B	D180_C	0.180018	0.665276	3.69562	0.0318909	0.0909713
A8-1_A1B	D181_A1B	0.34335	-0.299374	-0.871919	0.0210747	0.0674133
A8-1_A1B	D182_A	0.0107459	0.391806	36.4611	0.163045	0.294656
A8-1_A1B	D182_C	-0.0354703	0.228605	-6.44498	0.353459	0.50926
A8-1_A1B	D183_C	0.0495619	-0.629149	-12.6942	0.00629872	0.027816
A8-1_A1B	D184_A1B	0.149691	0.443901	2.96544	0.259006	0.410169
A8-1_A1B	D185_C	0.110061	0.453755	4.12275	0.189886	0.328783
A8-1_A1B	D186_C	0.106697	0.450291	4.22029	0.190998	0.330176
A8-1_A1B	D188_A	0.184709	-0.456034	-2.46894	0.0187914	0.0620287
A8-1_A1B	D188_A1B	0.250298	0.366362	1.4637	0.656671	0.77092
A8-1_A1B	D188_C	0.212075	-0.261724	-1.23411	0.0945088	0.200045
A8-1_A1B	D189_C	0.142376	0.569571	4.00046	0.0814928	0.180057
A8-1_A1B	D191_A	-0.0628298	0.414783	-6.6017	0.0810398	0.179315
A8-1_A1B	D191_C	-0.0289118	0.340803	-11.7877	0.184095	0.321274
A8-1_A1B	D192_C	-0.0839163	0.260259	-3.10141	0.225273	0.370884
A8-1_A1B	D193_A1B	-0.201736	0.218351	-1.08236	0.140093	0.264881
A8-1_A1B	D193_C	-0.0469091	0.330635	-7.04841	0.176708	0.311861
A8-1_A1B	D194_A	0.0154547	-0.52293	-33.8364	0.0392686	0.105885
A8-1_A1B	D194_C	0.0668348	-0.617857	-9.24454	0.00637467	0.0280639
A8-1_A1B	D195_C	-0.0872835	-0.186886	2.14114	0.725203	0.821235
A8-1_A1B	D196_A1B	0.0111326	-0.583226	-52.3888	0.0189096	0.0623165
A8-1_A1B	D196_C	0.0505427	-0.316745	-6.26687	0.190237	0.329185
A8-1_A1B	D197_C	-0.159946	0.596382	-3.72864	0.00331672	0.0174721
A8-1_A1B	D198_C	-0.134771	0.435671	-3.23269	0.0371264	0.101626
A8-1_C	A8-2_A1B	0.757394	0.0293646	0.0387706	0.000888182	0.00666552
A8-1_C	A8-2_C	0.78847	0.30856	0.39134	0.00961664	0.038084
A8-1_C	A9_A1B	0.214834	0.665578	3.09811	0.0431462	0.113399
A8-1_C	A9_C	0.0845508	0.213414	2.52409	0.647919	0.763795
A8-1_C	A101_A	0.31102	0.275993	0.887379	0.894487	0.934887
A8-1_C	A101_A1B	0.391861	0.486718	1.24207	0.68372	0.791219
A8-1_C	A101_C	0.372869	0.614379	1.64771	0.262056	0.413737
A8-1_C	A102_A1B	-0.332208	-0.141965	0.427339	0.483824	0.629766
A8-1_C	A102_C	-0.397265	-0.880371	2.21608	0.000929653	0.00688452
A8-1_C	A103_A1B	0.169591	-0.0440082	-0.259496	0.456385	0.604848
A8-1_C	A103_C	0.0300139	0.492049	16.394	0.0783942	0.175171
A8-1_C	A104_A1B	-0.291332	0.178987	-0.614375	0.0961185	0.202705
A8-1_C	A104_C	-0.299532	0.655792	-2.18939	0.000152909	0.00185103
A8-1_C	A120_A	0.696905	-0.177669	-0.25494	0.00031703	0.00317557
A8-1_C	A120_A1B	0.744058	-0.089054	-0.119687	0.000285032	0.00294065
A8-1_C	A120_C	0.734036	0.637944	0.869091	0.527275	0.667686
A8-1_C	A121_A	0.66645	-0.0608015	-0.0912319	0.0027593	0.0152773
A8-1_C	A121_A1B	0.738387	-0.0631476	-0.085521	0.00047435	0.00423069
A8-1_C	A121_C	0.716176	0.682539	0.953033	0.819658	0.886286
A8-1_C	A122_A	0.696855	-0.631976	-0.906897	2.76344e-08	3.23162e-06
A8-1_C	A122_A1B	0.714019	-0.104916	-0.146937	0.000536353	0.00463441
A8-1_C	A122_C	0.725728	0.0707577	0.097499	0.00331967	0.0174749
A8-1_C	A123_A	0.618391	-0.114119	-0.184542	0.0037817	0.0191148
A8-1_C	A123_A1B	0.666087	-0.260171	-0.390597	0.000214099	0.00238669
A8-1_C	A123_C	0.641893	0.206107	0.321092	0.0560383	0.137094
A8-1_C	C11-1_A	0.137769	0.0162983	0.118302	0.672079	0.782636
A8-1_C	C11-1_A1B	0.152661	-0.495632	-3.24661	0.0158362	0.0547336
A8-1_C	C11-1_C	0.191969	-0.419128	-2.18331	0.0265739	0.0797623
A8-1_C	C11-2_A1B	0.231892	0.0660442	0.284806	0.556321	0.691063
A8-1_C	C11-2_C	0.220286	-0.155213	-0.704598	0.188111	0.326578
A8-1_C	C12-1_A	0.139352	0.0506763	0.363658	0.756715	0.843635
A8-1_C	C12-1_A1B	0.149976	-0.488875	-3.25969	0.0176773	0.0593267
A8-1_C	C12-1_C	0.197632	-0.402072	-2.03445	0.0302267	0.087537
A8-1_C	C12-2_A1B	0.217096	0.281408	1.29624	0.812385	0.881826
A8-1_C	C12-2_C	0.216574	-0.097484	-0.45012	0.271473	0.424167
A8-1_C	C13_A	-0.0354296	0.564894	-15.9441	0.0194492	0.0636418
A8-1_C	C13_A1B	0.0500959	0.491498	9.81114	0.0914164	0.195527
A8-1_C	C13_C	0.0560123	0.546746	9.76117	0.0536904	0.132738
A8-1_C	C101_A1B	0.191801	-0.461248	-2.40482	0.0164882	0.0564281
A8-1_C	C101_C	0.211559	-0.28684	-1.35584	0.0777022	0.174271
A8-1_C	C102_A1B	0.197765	-0.363562	-1.83835	0.0442796	0.115731
A8-1_C	C102_C	0.214911	-0.234151	-1.08952	0.113945	0.22844
A8-1_C	C103_A	0.156423	0.032241	0.206114	0.664235	0.776617
A8-1_C	C103_A1B	0.1739	-0.427158	-2.45635	0.0287512	0.0844346
A8-1_C	C103_C	0.206283	-0.281003	-1.36222	0.0848653	0.185081
A8-1_C	C104_A	0.0945552	-0.000633445	-0.00669921	0.74117	0.833194
A8-1_C	C104_A1B	0.102652	-0.471006	-4.58839	0.03354	0.09428
A8-1_C	C104_C	0.14231	-0.467816	-3.2873	0.0244031	0.074993
A8-1_C	C105_A1B	-0.141746	-0.460054	3.24563	0.219799	0.364943
A8-1_C	C105_C	-0.0968775	-0.160964	1.66152	0.821551	0.887475
A8-1_C	C106_A1B	-0.117199	-0.626214	5.34316	0.0326715	0.0924862
A8-1_C	C106_C	-0.0827743	-0.0567721	0.685866	0.927965	0.954798
A8-1_C	C107_A1B	0.193079	0.270212	1.39949	0.777812	0.858809
A8-1_C	C107_C	0.206828	-0.134934	-0.652399	0.2318	0.37885
A8-1_C	C108_A1B	0.239611	-0.321455	-1.34157	0.0456699	0.118253
A8-1_C	C108_C	0.200263	-0.192588	-0.961675	0.168493	0.301605
A8-1_C	C109_A1B	0.192482	-0.235528	-1.22364	0.132378	0.254583
A8-1_C	C109_C	0.12492	-0.305809	-2.44804	0.126654	0.246196
A8-1_C	C110_A1B	-0.00675669	-0.486952	72.0697	0.0691583	0.160318
A8-1_C	C110_C	0.0232272	-0.173874	-7.48579	0.49139	0.635937
A8-1_C	C111_A1B	0.192135	0.523516	2.72473	0.181033	0.317377
A8-1_C	C111_C	0.146	-0.145458	-0.996293	0.309825	0.464887
A8-1_C	C112_A1B	0.155726	-0.585424	-3.75932	0.00418957	0.020669
A8-1_C	C112_C	0.190682	-0.557047	-2.92133	0.00447692	0.0216869
A8-1_C	C113_A1B	0.170494	-0.648097	-3.80129	0.00108846	0.00768944
A8-1_C	C113_C	0.133236	-0.549379	-4.12335	0.00932095	0.0371758
A8-1_C	C114_A1B	0.0318843	0.289006	9.06422	0.358174	0.513688
A8-1_C	C114_C	0.0751058	0.0402904	0.536448	0.903797	0.940011
A8-1_C	C115_A	0.114359	0.0632835	0.553376	0.858604	0.912828
A8-1_C	C115_A1B	0.122918	0.193377	1.57322	0.80248	0.875223
A8-1_C	C115_C	0.116681	0.260122	2.22935	0.606147	0.730872
A8-1_C	C116_A1B	-0.0893892	-0.0859642	0.961685	0.990473	0.994021
A8-1_C	C116_C	-0.0420537	-0.241254	5.7368	0.480269	0.626947
A8-1_C	C117_A1B	0.148972	0.457087	3.06828	0.234626	0.382288
A8-1_C	C117_C	0.0866875	0.157051	1.81169	0.804741	0.876887
A8-1_C	C118_A1B	0.171127	0.456831	2.66955	0.267543	0.419899
A8-1_C	C118_C	0.0957672	0.168825	1.76287	0.79688	0.871764
A8-1_C	C126_A	-0.0427164	0.22116	-5.17739	0.35451	0.510256
A8-1_C	C126_A1B	0.0398122	0.407609	10.2383	0.174039	0.308551
A8-1_C	C126_C	0.0718161	0.147767	2.05758	0.790154	0.867426
A8-1_C	C127_A	-0.0441313	0.705482	-15.986	0.00141853	0.00939832
A8-1_C	C127_A1B	0.0412452	0.0806221	1.9547	0.891222	0.932781
A8-1_C	C127_C	-0.0221626	-0.617747	27.8734	0.0155642	0.054031
A8-1_C	C128_A1B	0.18207	-0.358975	-1.97163	0.0527637	0.130985
A8-1_C	C128_C	0.211071	-0.302869	-1.43492	0.0682809	0.158896
A8-1_C	D14-1_A	0.366209	-0.261654	-0.714493	0.024105	0.0743427
A8-1_C	D14-1_C	0.408081	-0.0749275	-0.183609	0.0786073	0.175442
A8-1_C	D14-2_C	0.302824	-0.364982	-1.20526	0.0161571	0.0555677
A8-1_C	D14-3_A1B	0.439948	-0.61675	-1.40187	3.72911e-05	0.000665932
A8-1_C	D14-3_C	0.383194	-0.340292	-0.888042	0.00871038	0.0355228
A8-1_C	D15-1_A	0.179518	-0.550783	-3.06812	0.00558527	0.0255505
A8-1_C	D15-1_C	0.259546	-0.632885	-2.43843	0.00046413	0.00416264
A8-1_C	D15-2_C	0.130418	0.0195423	0.149844	0.699369	0.802469
A8-1_C	D15-3_A1B	0.108011	-0.487758	-4.51581	0.0264484	0.0795135
A8-1_C	D15-3_C	0.205883	-0.431026	-2.09355	0.0204447	0.0659056
A8-1_C	D16-1_A	-0.0368949	0.692285	-18.7637	0.00209437	0.0124728
A8-1_C	D16-1_C	0.0203117	-0.446326	-21.9739	0.0833995	0.182944
A8-1_C	D16-2_C	-0.0679958	0.722469	-10.6252	0.000689822	0.00554542
A8-1_C	D16-3_A1B	-0.157984	0.749551	-4.74447	9.08631e-05	0.0012704
A8-1_C	D16-3_C	-0.00194216	0.666932	-343.396	0.00523086	0.0242984
A8-1_C	D17-1_A	0.0198069	-0.0297244	-1.50071	0.863907	0.915642
A8-1_C	D17-1_C	0.00559702	0.0537708	9.60704	0.867491	0.918022
A8-1_C	D17-2_C	0.0781449	0.293354	3.75397	0.438504	0.589255
A8-1_C	D17-3_A1B	0.192323	-0.709652	-3.6899	0.000183485	0.00212917
A8-1_C	D102_A	0.11178	-0.275199	-2.46198	0.17205	0.305986
A8-1_C	D103_C	0.108574	0.22523	2.07443	0.677629	0.78659
A8-1_C	D104_A1B	0.134128	0.0884979	0.659802	0.872978	0.92132
A8-1_C	D105_A	-0.165935	-0.649536	3.91439	0.0357221	0.0987544
A8-1_C	D106_C	-0.0549957	0.548209	-9.96821	0.0202865	0.0656063
A8-1_C	D107_A1B	-0.0213459	0.767496	-35.9552	0.000340046	0.00333268
A8-1_C	D108_C	0.0925841	-0.58109	-6.27634	0.00882282	0.0358347
A8-1_C	D109_C	0.216285	0.629814	2.91196	0.0712747	0.163883
A8-1_C	D110_A1B	0.14037	-0.657199	-4.68191	0.00130604	0.00883833
A8-1_C	D112_C	-0.0880416	-0.594844	6.7564	0.0389272	0.105212
A8-1_C	D113_C	0.120011	0.689894	5.74861	0.0118775	0.0443818
A8-1_C	D114_A1B	-0.0318857	-0.704967	22.1092	0.00345372	0.0179723
A8-1_C	D116_C	0.165933	-0.0589853	-0.355476	0.433189	0.584721
A8-1_C	D117_A	-0.0536258	-0.566897	10.5714	0.0414833	0.110305
A8-1_C	D117_C	0.0549613	-0.549442	-9.99689	0.0199657	0.0649088
A8-1_C	D118_A1B	0.0796091	0.0885378	1.11216	0.975181	0.984623
A8-1_C	D119_C	0.0937594	-0.227606	-2.42755	0.259818	0.411129
A8-1_C	D121_C	0.0920576	-0.533344	-5.79359	0.0174422	0.0587258
A8-1_C	D123_C	-0.136167	-0.738184	5.42119	0.00510249	0.02384
A8-1_C	D125_C	0.151563	0.529922	3.49639	0.1303	0.251597
A8-1_C	D126_A1B	0.146968	0.173507	1.18058	0.924915	0.952803
A8-1_C	D127_A	0.125987	-0.149724	-1.18841	0.336989	0.493229
A8-1_C	D128_C	0.0983649	0.329927	3.35412	0.398455	0.552989
A8-1_C	D129_A1B	0.167306	-0.497882	-2.97587	0.0133235	0.048258
A8-1_C	D130_C	0.106622	-0.382358	-3.58612	0.0777459	0.174353
A8-1_C	D131_C	0.198798	0.290026	1.4589	0.736883	0.829665
A8-1_C	D132_A1B	0.171485	-0.537231	-3.13283	0.00745267	0.0316169
A8-1_C	D134_C	0.164207	-0.104101	-0.633964	0.349908	0.505747
A8-1_C	D135_A	0.0165305	-0.371875	-22.4962	0.15897	0.289243
A8-1_C	D135_C	0.109284	0.277321	2.5376	0.544756	0.68183
A8-1_C	D136_A1B	0.174435	-0.647634	-3.71276	0.00104584	0.00747827
A8-1_C	D137_C	0.119098	-0.170197	-1.42905	0.313153	0.468569
A8-1_C	D139_C	0.119509	-0.4889	-4.09091	0.0235094	0.0729916
A8-1_C	D141_C	0.140171	0.559374	3.99066	0.0894891	0.19255
A8-1_C	D142_A1B	0.183337	-0.485427	-2.64773	0.013309	0.048231
A8-1_C	D143_A1B	-0.0416955	-0.307056	7.36425	0.340389	0.496726
A8-1_C	D143_C	0.0186496	-0.192799	-10.3379	0.459293	0.607537
A8-1_C	D144_C	0.181016	0.700604	3.8704	0.0177179	0.0594297
A8-1_C	D145_A1B	-0.00903903	0.152748	-16.8988	0.572818	0.705336
A8-1_C	D145_C	0.0669177	0.520129	7.77267	0.0779486	0.174537
A8-1_C	D146_C	0.0210692	-0.178659	-8.47961	0.485355	0.63092
A8-1_C	D147_A	-0.186797	-0.665601	3.56324	0.03371	0.0946253
A8-1_C	D147_A1B	-0.100664	0.614835	-6.10777	0.00467118	0.0223626
A8-1_C	D147_C	-0.0792847	-0.701195	8.84402	0.00625996	0.0277007
A8-1_C	D148_A	-0.0809084	-0.529329	6.54232	0.0787535	0.17568
A8-1_C	D148_A1B	-0.0180859	-0.228188	12.6169	0.458676	0.606895
A8-1_C	D148_C	-0.00307121	0.656339	-213.707	0.00631086	0.0278492
A8-1_C	D149_C	-0.0174638	-0.173082	9.91085	0.586115	0.715596
A8-1_C	D150_C	0.00731763	0.0537779	7.3491	0.872158	0.921019
A8-1_C	D151_C	0.213322	0.24296	1.13893	0.913854	0.945935
A8-1_C	D152_A1B	0.0510198	-0.424045	-8.31138	0.0814078	0.179968
A8-1_C	D152_C	0.00575539	-0.604689	-105.065	0.0145473	0.0513623
A8-1_C	D153_C	0.118747	0.505318	4.25541	0.130464	0.251792
A8-1_C	D154_A	-0.0022786	0.659552	-289.455	0.00599537	0.0269075
A8-1_C	D154_A1B	-0.0761961	-0.1122	1.47251	0.899977	0.937897
A8-1_C	D154_C	-0.182269	-0.316241	1.73502	0.620452	0.741367
A8-1_C	D155_A	0.00468673	0.379423	80.9569	0.172084	0.305986
A8-1_C	D155_A1B	-0.0335818	-0.0840744	2.50357	0.860817	0.91385
A8-1_C	D155_C	-0.155964	-0.160223	1.02731	0.987942	0.992325
A8-1_C	D156_C	-0.0465858	-0.120465	2.58587	0.796781	0.871764
A8-1_C	D157_C	-0.0400446	-0.0494493	1.23485	0.973991	0.984108
A8-1_C	D158_C	-0.109492	0.0807991	-0.737943	0.508941	0.651421
A8-1_C	D159_C	-0.107279	0.018752	-0.174796	0.661769	0.774975
A8-1_C	D160_A1B	-0.17283	-0.444918	2.57431	0.293289	0.447508
A8-1_C	D162_C	-0.0685619	-0.254171	3.70718	0.5083	0.650843
A8-1_C	D163_C	-0.0397067	-0.288538	7.26672	0.373474	0.5288
A8-1_C	D164_A1B	-0.219619	-0.156548	0.712818	0.820971	0.887205
A8-1_C	D166_C	0.0558443	-0.0126736	-0.226946	0.812459	0.881866
A8-1_C	D167_C	0.0770724	-0.140771	-1.82648	0.448775	0.598107
A8-1_C	D169_A1B	-0.150755	0.183931	-1.22007	0.242305	0.391856
A8-1_C	D169_C	-0.0928954	-0.0287682	0.309684	0.82372	0.88859
A8-1_C	D170_A1B	-0.0505968	-0.240505	4.75337	0.500628	0.644149
A8-1_C	D170_C	-0.0394537	-0.659351	16.712	0.00925857	0.0369943
A8-1_C	D171_A1B	0.132083	0.592703	4.48735	0.0575316	0.139824
A8-1_C	D173_A	0.32304	-0.319303	-0.988432	0.0212314	0.0677437
A8-1_C	D173_C	0.308168	-0.47211	-1.53199	0.0040268	0.0200177
A8-1_C	D174_C	0.259464	-0.172947	-0.666554	0.127737	0.247935
A8-1_C	D175_A1B	0.397878	-0.69017	-1.73463	1.12434e-05	0.000275258
A8-1_C	D176_A	0.328914	-0.325505	-0.989635	0.0187466	0.0619148
A8-1_C	D176_C	0.325821	-0.242563	-0.744465	0.04275	0.112625
A8-1_C	D177_C	0.25747	-0.344761	-1.33903	0.0311629	0.0895021
A8-1_C	D178_A1B	0.398276	-0.686723	-1.72424	1.23833e-05	0.00029624
A8-1_C	D179_A	0.373308	-0.2449	-0.656026	0.0262857	0.0791283
A8-1_C	D179_C	0.430658	-0.699314	-1.62383	4.43558e-06	0.000140177
A8-1_C	D180_C	0.276343	-0.194462	-0.703697	0.0963049	0.202938
A8-1_C	D181_A1B	0.420679	-0.531596	-1.26366	0.000316811	0.0031747
A8-1_C	D182_A	0.0695781	-0.329934	-4.74192	0.153598	0.282457
A8-1_C	D182_C	-0.0546661	0.380289	-6.95657	0.115355	0.230367
A8-1_C	D183_C	0.0617545	0.213861	3.46309	0.590873	0.719315
A8-1_C	D184_A1B	0.12025	-0.637439	-5.30095	0.00247699	0.0140932
A8-1_C	D185_C	0.232923	-0.238993	-1.02606	0.0961003	0.202684
A8-1_C	D186_C	0.229142	-0.115414	-0.503679	0.22698	0.372868
A8-1_C	D188_A	0.2206	0.215081	0.974983	0.984008	0.990298
A8-1_C	D188_A1B	0.251937	-0.718668	-2.85257	5.7845e-05	0.000912565
A8-1_C	D188_C	0.232281	0.579082	2.49302	0.141948	0.267368
A8-1_C	D189_C	0.174783	-0.383681	-2.19518	0.0444344	0.115923
A8-1_C	D191_A	-0.0418629	0.129513	-3.09374	0.551492	0.687152
A8-1_C	D191_C	-0.000366796	-0.445273	1213.95	0.0978842	0.205385
A8-1_C	D192_C	-0.0543792	0.284024	-5.22304	0.230628	0.377498
A8-1_C	D193_A1B	-0.171298	0.585814	-3.41986	0.00348986	0.0180986
A8-1_C	D193_C	-0.0168951	-0.15286	9.04761	0.635093	0.753999
A8-1_C	D194_A	0.0160662	0.580546	36.1345	0.025144	0.0766152
A8-1_C	D194_C	0.0696893	0.141247	2.0268	0.802228	0.875059
A8-1_C	D195_C	-0.0732574	0.82665	-11.2842	1.5076e-05	0.0003449
A8-1_C	D196_A1B	0.0208266	0.205798	9.88148	0.515531	0.657167
A8-1_C	D196_C	0.0542733	0.752642	13.8676	0.00137826	0.00920753
A8-1_C	D197_C	-0.114558	0.224918	-1.96335	0.234138	0.381649
A8-1_C	D198_C	-0.0940247	0.404837	-4.30564	0.0699975	0.161781
A8-2_A1B	A8-2_C	0.909907	-0.25328	-0.278359	6.46426e-10	2.1933e-07
A8-2_A1B	A9_A1B	0.11538	-0.307801	-2.66771	0.133214	0.255806
A8-2_A1B	A9_C	0.16998	0.349153	2.05408	0.504681	0.647516
A8-2_A1B	A101_A	-0.0073138	0.146189	-19.988	0.592842	0.720929
A8-2_A1B	A101_A1B	0.0668172	0.237582	3.55571	0.544207	0.681355
A8-2_A1B	A101_C	0.0272821	-0.415575	-15.2325	0.104217	0.214413
A8-2_A1B	A102_A1B	0.198084	0.576469	2.91022	0.114319	0.228991
A8-2_A1B	A102_C	0.122009	-0.00170763	-0.013996	0.667098	0.778868
A8-2_A1B	A103_A1B	0.0559586	0.45288	8.09314	0.13475	0.257874
A8-2_A1B	A103_C	-0.168614	-0.235495	1.39665	0.809287	0.88004
A8-2_A1B	A104_A1B	0.0900166	0.280378	3.11473	0.4937	0.638186
A8-2_A1B	A104_C	0.00688506	-0.265142	-38.5098	0.335255	0.491468
A8-2_A1B	A120_A	0.821523	0.129208	0.157279	0.000358553	0.00345502
A8-2_A1B	A120_A1B	0.852769	0.619058	0.725939	0.0604197	0.145015
A8-2_A1B	A120_C	0.828825	-0.04373	-0.0527614	2.1476e-05	0.000441436
A8-2_A1B	A121_A	0.808419	0.0700088	0.0865996	0.00027186	0.0028388
A8-2_A1B	A121_A1B	0.845663	0.493279	0.583305	0.0153939	0.0535727
A8-2_A1B	A121_C	0.810133	0.0946124	0.116786	0.000353978	0.00342188
A8-2_A1B	A122_A	0.798484	0.494452	0.619239	0.0559517	0.136938
A8-2_A1B	A122_A1B	0.844744	-0.0765629	-0.0906345	5.44616e-06	0.000163997
A8-2_A1B	A122_C	0.825558	-0.353012	-0.427604	9.39827e-08	8.00016e-06
A8-2_A1B	A123_A	0.772799	-0.20147	-0.260702	2.03845e-05	0.000425163
A8-2_A1B	A123_A1B	0.772769	-0.258389	-0.334367	7.88197e-06	0.000212981
A8-2_A1B	A123_C	0.761758	0.0767963	0.100815	0.00139912	0.0093107
A8-2_A1B	C11-1_A	0.372701	0.0490985	0.131737	0.23615	0.384122
A8-2_A1B	C11-1_A1B	0.369353	0.25046	0.678104	0.648471	0.764195
A8-2_A1B	C11-1_C	0.374004	0.290106	0.775675	0.744003	0.835218
A8-2_A1B	C11-2_A1B	0.491187	0.769723	1.56707	0.0953839	0.201561
A8-2_A1B	C11-2_C	0.380162	-0.0595385	-0.156614	0.111616	0.224988
A8-2_A1B	C12-1_A	0.371285	0.0107795	0.0290329	0.189626	0.328546
A8-2_A1B	C12-1_A1B	0.362688	0.231949	0.639526	0.619004	0.74037
A8-2_A1B	C12-1_C	0.364944	0.288397	0.790249	0.766689	0.850617
A8-2_A1B	C12-2_A1B	0.464017	0.570043	1.22849	0.615501	0.737922
A8-2_A1B	C12-2_C	0.354117	-0.117709	-0.332401	0.0910818	0.195036
A8-2_A1B	C13_A	-0.127951	-0.305888	2.39066	0.51688	0.658434
A8-2_A1B	C13_A1B	0.00809858	-0.317645	-39.2223	0.243472	0.393009
A8-2_A1B	C13_C	-0.0472179	-0.244741	5.18323	0.483434	0.629543
A8-2_A1B	C101_A1B	0.436208	0.381291	0.874104	0.819466	0.886156
A8-2_A1B	C101_C	0.390192	0.09682	0.248134	0.275947	0.42903
A8-2_A1B	C102_A1B	0.446639	0.546579	1.22376	0.645425	0.761868
A8-2_A1B	C102_C	0.373952	0.0402027	0.107508	0.222264	0.367353
A8-2_A1B	C103_A	0.368202	-0.0458145	-0.124428	0.134851	0.258007
A8-2_A1B	C103_A1B	0.377573	0.232902	0.616838	0.579953	0.711105
A8-2_A1B	C103_C	0.380462	0.186478	0.490134	0.46346	0.611265
A8-2_A1B	C104_A	0.328947	0.162519	0.494057	0.538752	0.676847
A8-2_A1B	C104_A1B	0.304003	0.234562	0.771579	0.795501	0.870961
A8-2_A1B	C104_C	0.311617	0.306203	0.982628	0.983481	0.989933
A8-2_A1B	C105_A1B	-0.153854	-0.0469367	0.305074	0.708373	0.809138
A8-2_A1B	C105_C	-0.141986	-0.264783	1.86484	0.657149	0.771199
A8-2_A1B	C106_A1B	-0.117477	-0.00464709	0.0395573	0.694878	0.799476
A8-2_A1B	C106_C	-0.0906035	-0.350382	3.8672	0.341346	0.497852
A8-2_A1B	C107_A1B	0.433961	0.495854	1.14262	0.784538	0.863662
A8-2_A1B	C107_C	0.364303	-0.164747	-0.452225	0.057925	0.14044
A8-2_A1B	C108_A1B	0.48912	0.647925	1.32467	0.412619	0.566449
A8-2_A1B	C108_C	0.320612	0.053606	0.167199	0.334985	0.491191
A8-2_A1B	C109_A1B	0.380124	0.329071	0.865694	0.83983	0.899138
A8-2_A1B	C109_C	0.316847	0.346941	1.09498	0.906843	0.941936
A8-2_A1B	C110_A1B	0.141948	0.0116451	0.082038	0.649724	0.765222
A8-2_A1B	C110_C	0.128895	-0.227677	-1.76637	0.211234	0.354436
A8-2_A1B	C111_A1B	0.341932	0.171692	0.502125	0.526949	0.667328
A8-2_A1B	C111_C	0.265634	0.471773	1.77603	0.405986	0.560181
A8-2_A1B	C112_A1B	0.355264	0.341242	0.960531	0.955972	0.972607
A8-2_A1B	C112_C	0.355118	0.387152	1.09021	0.897709	0.936669
A8-2_A1B	C113_A1B	0.393268	0.440982	1.12133	0.841532	0.9002
A8-2_A1B	C113_C	0.220908	0.0616566	0.279105	0.573094	0.705567
A8-2_A1B	C114_A1B	0.140406	-0.40944	-2.91611	0.0461791	0.119273
A8-2_A1B	C114_C	0.148685	-0.486316	-3.27077	0.0184667	0.0612506
A8-2_A1B	C115_A	0.120589	-0.229984	-1.90718	0.218918	0.363983
A8-2_A1B	C115_A1B	0.159412	-0.0878749	-0.551244	0.3892	0.544183
A8-2_A1B	C115_C	0.145647	-0.166326	-1.14198	0.276445	0.429594
A8-2_A1B	C116_A1B	0.0105722	-0.304007	-28.7555	0.261574	0.413337
A8-2_A1B	C116_C	0.0290023	-0.30763	-10.6071	0.230024	0.376753
A8-2_A1B	C117_A1B	0.277852	0.218459	0.786241	0.826608	0.890552
A8-2_A1B	C117_C	0.0662048	-0.346062	-5.22714	0.139352	0.263829
A8-2_A1B	C118_A1B	0.310107	0.227291	0.732946	0.757275	0.844045
A8-2_A1B	C118_C	0.0784071	-0.333719	-4.25624	0.140922	0.265947
A8-2_A1B	C126_A	0.0691768	-0.18368	-2.65523	0.377513	0.532609
A8-2_A1B	C126_A1B	0.109905	0.040245	0.36618	0.808416	0.879323
A8-2_A1B	C126_C	0.093436	-0.263416	-2.81921	0.208555	0.351114
A8-2_A1B	C127_A	-0.116384	0.0839362	-0.721202	0.486701	0.632158
A8-2_A1B	C127_A1B	-0.138564	0.362968	-2.61951	0.0721424	0.165311
A8-2_A1B	C127_C	-0.150228	0.428558	-2.85271	0.0349707	0.0972014
A8-2_A1B	C128_A1B	0.380419	0.257441	0.676731	0.635063	0.753999
A8-2_A1B	C128_C	0.379286	0.347151	0.915276	0.898075	0.936888
A8-2_A1B	D14-1_A	0.440686	0.372552	0.845391	0.777443	0.858637
A8-2_A1B	D14-1_C	0.427136	0.199723	0.467585	0.379633	0.534566
A8-2_A1B	D14-2_C	0.380743	0.237655	0.624188	0.583109	0.713354
A8-2_A1B	D14-3_A1B	0.483395	0.471577	0.975552	0.95776	0.973726
A8-2_A1B	D14-3_C	0.428901	0.314917	0.734243	0.646523	0.762676
A8-2_A1B	D15-1_A	0.246382	0.438147	1.77833	0.449935	0.598969
A8-2_A1B	D15-1_C	0.275122	0.50257	1.82671	0.349634	0.505563
A8-2_A1B	D15-2_C	0.196084	0.145455	0.741803	0.856788	0.911581
A8-2_A1B	D15-3_A1B	0.19158	0.560337	2.92482	0.128508	0.249116
A8-2_A1B	D15-3_C	0.245867	0.424521	1.72663	0.48424	0.630088
A8-2_A1B	D16-1_A	-0.00815304	-0.0956917	11.7369	0.761225	0.846899
A8-2_A1B	D16-1_C	0.0233605	0.493513	21.1259	0.0734852	0.167531
A8-2_A1B	D16-2_C	-0.0252383	-0.0986149	3.90735	0.798758	0.872775
A8-2_A1B	D16-3_A1B	-0.096728	0.130428	-1.3484	0.429804	0.581978
A8-2_A1B	D16-3_C	0.0150013	0.030108	2.00703	0.958296	0.974047
A8-2_A1B	D17-1_A	0.052061	0.109695	2.10706	0.84088	0.899862
A8-2_A1B	D17-1_C	0.0428739	-0.459698	-10.7221	0.0618117	0.147445
A8-2_A1B	D17-2_C	0.123177	0.103398	0.839431	0.944736	0.965475
A8-2_A1B	D17-3_A1B	0.188609	0.381173	2.02097	0.466372	0.614096
A8-2_A1B	D102_A	0.321318	0.175952	0.547597	0.591035	0.719384
A8-2_A1B	D103_C	0.213406	-0.378848	-1.77524	0.0332312	0.0936304
A8-2_A1B	D104_A1B	0.343695	0.314426	0.914842	0.90958	0.943294
A8-2_A1B	D105_A	-0.130981	0.442274	-3.37663	0.0357889	0.098871
A8-2_A1B	D106_C	-0.081259	-0.584471	7.19269	0.0419949	0.111269
A8-2_A1B	D107_A1B	0.10924	0.0326839	0.299194	0.789981	0.867316
A8-2_A1B	D108_C	0.274986	0.454212	1.65176	0.472304	0.619874
A8-2_A1B	D109_C	0.357139	-0.143868	-0.402836	0.0728494	0.166393
A8-2_A1B	D110_A1B	0.221391	0.0592155	0.267471	0.566148	0.699554
A8-2_A1B	D112_C	-0.00873493	0.404258	-46.2806	0.130154	0.251457
A8-2_A1B	D113_C	0.14803	-0.0217017	-0.146603	0.554504	0.68933
A8-2_A1B	D114_A1B	-0.158885	-0.0461126	0.290226	0.693032	0.798343
A8-2_A1B	D116_C	0.34653	0.328352	0.947545	0.94342	0.964643
A8-2_A1B	D117_A	0.119948	0.382368	3.18778	0.328727	0.484921
A8-2_A1B	D117_C	0.231821	0.633846	2.7342	0.0766692	0.172638
A8-2_A1B	D118_A1B	0.2784	0.0859398	0.308692	0.489421	0.634157
A8-2_A1B	D119_C	0.230018	-0.320639	-1.39397	0.0499777	0.126135
A8-2_A1B	D121_C	0.19587	-0.0482989	-0.246586	0.393241	0.547899
A8-2_A1B	D123_C	-0.173025	0.095852	-0.553979	0.348585	0.504608
A8-2_A1B	D125_C	0.217178	-0.235148	-1.08274	0.111254	0.224539
A8-2_A1B	D126_A1B	0.353099	0.331091	0.937671	0.931276	0.956896
A8-2_A1B	D127_A	0.332772	-0.000132636	-0.000398579	0.231183	0.378204
A8-2_A1B	D128_C	0.196361	-0.345981	-1.76196	0.0527702	0.130987
A8-2_A1B	D129_A1B	0.362738	0.470964	1.29836	0.649708	0.765222
A8-2_A1B	D130_C	0.298503	0.242813	0.813436	0.835247	0.896263
A8-2_A1B	D131_C	0.354549	-0.199603	-0.562977	0.0474502	0.121591
A8-2_A1B	D132_A1B	0.268431	-0.0871459	-0.32465	0.209741	0.35271
A8-2_A1B	D134_C	0.355929	0.0597716	0.167931	0.279822	0.433332
A8-2_A1B	D135_A	0.180723	0.0803519	0.444613	0.72364	0.820005
A8-2_A1B	D135_C	0.279479	0.268359	0.960211	0.966823	0.97922
A8-2_A1B	D136_A1B	0.320912	0.234406	0.730438	0.7455	0.836241
A8-2_A1B	D137_C	0.25615	-0.288099	-1.12472	0.0533398	0.132042
A8-2_A1B	D139_C	0.206854	-0.0122549	-0.0592443	0.442172	0.592036
A8-2_A1B	D141_C	0.196039	-0.195538	-0.997443	0.169921	0.303371
A8-2_A1B	D142_A1B	0.375104	0.509772	1.35901	0.56092	0.694733
A8-2_A1B	D143_A1B	0.0334926	-0.220916	-6.59598	0.371839	0.527104
A8-2_A1B	D143_C	0.175006	0.415283	2.37296	0.358961	0.514459
A8-2_A1B	D144_C	0.302758	-0.0694843	-0.229505	0.186127	0.323904
A8-2_A1B	D145_A1B	0.205763	0.269718	1.31082	0.814499	0.883122
A8-2_A1B	D145_C	0.133545	-0.189153	-1.4164	0.259661	0.410947
A8-2_A1B	D146_C	0.0966393	-0.375707	-3.88772	0.0887274	0.191339
A8-2_A1B	D147_A	-0.120432	0.430254	-3.57259	0.0443386	0.11576
A8-2_A1B	D147_A1B	0.0246574	-0.272872	-11.0665	0.291921	0.446076
A8-2_A1B	D147_C	0.0558271	0.360712	6.46124	0.265537	0.4176
A8-2_A1B	D148_A	-0.0184215	0.0902647	-4.89997	0.706262	0.807568
A8-2_A1B	D148_A1B	0.0834868	0.0424893	0.508935	0.886745	0.929941
A8-2_A1B	D148_C	0.126008	-0.112575	-0.893399	0.406871	0.560921
A8-2_A1B	D149_C	0.0608741	-0.476622	-7.82964	0.0449543	0.117012
A8-2_A1B	D150_C	0.0939271	-0.491357	-5.23126	0.0287635	0.08445
A8-2_A1B	D151_C	0.184038	0.0990546	0.538228	0.764002	0.848842
A8-2_A1B	D152_A1B	-0.0465266	-0.291796	6.27158	0.37959	0.534536
A8-2_A1B	D152_C	0.0486667	0.438632	9.01298	0.144453	0.27072
A8-2_A1B	D153_C	0.163834	-0.14982	-0.914459	0.273852	0.426683
A8-2_A1B	D154_A	0.0360524	-0.296187	-8.21545	0.237543	0.385711
A8-2_A1B	D154_A1B	-0.102349	-0.339615	3.3182	0.385282	0.540404
A8-2_A1B	D154_C	-0.153744	-0.19259	1.25266	0.889791	0.931959
A8-2_A1B	D155_A	0.0441243	-0.261338	-5.92275	0.280866	0.434167
A8-2_A1B	D155_A1B	-0.0750146	-0.344181	4.58818	0.326386	0.482549
A8-2_A1B	D155_C	-0.117897	-0.232438	1.97152	0.682291	0.789862
A8-2_A1B	D156_C	-0.107919	0.511885	-4.74324	0.0197782	0.0644556
A8-2_A1B	D157_C	-0.0872954	0.477209	-5.4666	0.0357613	0.0988288
A8-2_A1B	D158_C	-0.121666	-0.35529	2.9202	0.388576	0.543663
A8-2_A1B	D159_C	-0.119666	-0.315509	2.63659	0.475155	0.622633
A8-2_A1B	D160_A1B	-0.122448	0.617052	-5.03932	0.00352789	0.0181991
A8-2_A1B	D162_C	-0.0111589	-0.186977	16.7558	0.53791	0.676106
A8-2_A1B	D163_C	0.0118594	-0.242113	-20.4152	0.370445	0.525716
A8-2_A1B	D164_A1B	-0.150314	0.408291	-2.71625	0.0429705	0.113033
A8-2_A1B	D166_C	0.04918	0.455319	9.25822	0.126072	0.245439
A8-2_A1B	D167_C	0.0665893	0.475766	7.14478	0.118839	0.235295
A8-2_A1B	D169_A1B	-0.0815628	-0.305386	3.74418	0.418776	0.572441
A8-2_A1B	D169_C	-0.051888	-0.348055	6.70781	0.281487	0.434765
A8-2_A1B	D170_A1B	0.0189187	-0.207538	-10.97	0.427158	0.579731
A8-2_A1B	D170_C	-0.017003	0.212654	-12.5068	0.420272	0.573788
A8-2_A1B	D171_A1B	0.129988	0.0953876	0.733817	0.903485	0.939909
A8-2_A1B	D173_A	0.395173	0.287071	0.726445	0.671591	0.78218
A8-2_A1B	D173_C	0.359277	0.157446	0.43823	0.452199	0.601031
A8-2_A1B	D174_C	0.35591	0.333653	0.937464	0.930355	0.956277
A8-2_A1B	D175_A1B	0.436402	0.385689	0.883793	0.832714	0.89478
A8-2_A1B	D176_A	0.400351	0.292674	0.731043	0.671503	0.78218
A8-2_A1B	D176_C	0.37656	0.0916275	0.243328	0.29266	0.446942
A8-2_A1B	D177_C	0.355373	0.339416	0.955099	0.949938	0.969046
A8-2_A1B	D178_A1B	0.43777	0.386392	0.882635	0.830378	0.892952
A8-2_A1B	D179_A	0.454133	0.419554	0.923857	0.882435	0.927733
A8-2_A1B	D179_C	0.425944	0.386619	0.907675	0.870522	0.919948
A8-2_A1B	D180_C	0.345637	0.0374299	0.108293	0.263739	0.415614
A8-2_A1B	D181_A1B	0.461276	0.52626	1.14088	0.765985	0.850237
A8-2_A1B	D182_A	0.0841015	-0.393406	-4.67775	0.0835805	0.183191
A8-2_A1B	D182_C	0.0304643	-0.550375	-18.0662	0.0246589	0.0755152
A8-2_A1B	D183_C	0.131582	0.0959177	0.728956	0.900507	0.93818
A8-2_A1B	D184_A1B	0.137586	-0.0968745	-0.704101	0.414925	0.56863
A8-2_A1B	D185_C	0.399966	0.0639895	0.159987	0.213547	0.357421
A8-2_A1B	D186_C	0.398163	-0.0530026	-0.133118	0.100656	0.209522
A8-2_A1B	D188_A	0.233822	0.0323956	0.138548	0.476415	0.623674
A8-2_A1B	D188_A1B	0.212408	0.0114646	0.0539744	0.479837	0.626553
A8-2_A1B	D188_C	0.248168	-0.313022	-1.26133	0.0457748	0.118457
A8-2_A1B	D189_C	0.221819	-0.193078	-0.870432	0.145149	0.271563
A8-2_A1B	D191_A	-0.0183026	-0.081187	4.43581	0.827294	0.890943
A8-2_A1B	D191_C	0.00321886	0.304195	94.5039	0.28207	0.435442
A8-2_A1B	D192_C	-0.0239082	0.0365707	-1.52963	0.834206	0.895824
A8-2_A1B	D193_A1B	-0.113273	-0.108167	0.954922	0.985731	0.991369
A8-2_A1B	D193_C	-0.00369074	0.231637	-62.7617	0.407117	0.561196
A8-2_A1B	D194_A	0.0484872	0.0830361	1.71254	0.904435	0.940461
A8-2_A1B	D194_C	0.0730355	0.367319	5.02932	0.280159	0.433575
A8-2_A1B	D195_C	-0.0178636	-0.201612	11.2862	0.518671	0.660051
A8-2_A1B	D196_A1B	0.0591217	0.340343	5.75665	0.306964	0.461711
A8-2_A1B	D196_C	0.0721326	-0.188925	-2.61913	0.361999	0.517356
A8-2_A1B	D197_C	-0.0434753	-0.410022	9.43115	0.174886	0.309712
A8-2_A1B	D198_C	-0.0251973	-0.476458	18.9091	0.0879541	0.190062
A8-2_C	A9_A1B	0.176288	0.683541	3.8774	0.0229037	0.0717211
A8-2_C	A9_C	0.195724	0.432796	2.21126	0.359146	0.514653
A8-2_C	A101_A	0.12729	-0.363246	-2.85368	0.0784721	0.175296
A8-2_C	A101_A1B	0.188122	-0.310134	-1.64858	0.0770278	0.173145
A8-2_C	A101_C	0.244501	0.450893	1.84413	0.413698	0.567539
A8-2_C	A102_A1B	-0.0232016	-0.698772	30.1174	0.0035912	0.0184143
A8-2_C	A102_C	0.216297	0.0507631	0.234692	0.558847	0.69295
A8-2_C	A103_A1B	0.118186	-0.591591	-5.00558	0.00571346	0.0259448
A8-2_C	A103_C	-0.154589	-0.00263317	0.0170333	0.59608	0.72304
A8-2_C	A104_A1B	-0.0759703	0.110391	-1.45308	0.517746	0.659258
A8-2_C	A104_C	0.0395227	0.304074	7.69366	0.342342	0.498761
A8-2_C	A120_A	0.785848	0.487152	0.619907	0.0676574	0.157826
A8-2_C	A120_A1B	0.795427	-0.018139	-0.0228041	0.000133381	0.00167488
A8-2_C	A120_C	0.797008	0.702285	0.881152	0.449558	0.598699
A8-2_C	A121_A	0.769307	0.581439	0.755797	0.220685	0.365885
A8-2_C	A121_A1B	0.789466	0.104056	0.131806	0.000835933	0.00639369
A8-2_C	A121_C	0.776073	0.558314	0.719409	0.161119	0.291948
A8-2_C	A122_A	0.759923	-0.341264	-0.449077	2.92557e-06	0.000103408
A8-2_C	A122_A1B	0.785296	0.557516	0.709943	0.137003	0.260674
A8-2_C	A122_C	0.8048	0.709375	0.88143	0.433943	0.585265
A8-2_C	A123_A	0.715181	0.493829	0.690495	0.217306	0.362201
A8-2_C	A123_A1B	0.721024	0.346082	0.479987	0.0576107	0.139903
A8-2_C	A123_C	0.688629	0.217067	0.315217	0.0306561	0.0884119
A8-2_C	C11-1_A	0.325563	0.702407	2.15751	0.0645887	0.152394
A8-2_C	C11-1_A1B	0.304786	0.184949	0.606816	0.658669	0.772434
A8-2_C	C11-1_C	0.326664	0.181663	0.556116	0.590858	0.719315
A8-2_C	C11-2_A1B	0.358973	-0.290612	-0.809566	0.0195383	0.0638381
A8-2_C	C11-2_C	0.327387	0.578676	1.76756	0.267395	0.419836
A8-2_C	C12-1_A	0.326617	0.725926	2.22256	0.0444129	0.115891
A8-2_C	C12-1_A1B	0.299764	0.189366	0.631719	0.68416	0.791507
A8-2_C	C12-1_C	0.317675	0.164431	0.517608	0.572515	0.70507
A8-2_C	C12-2_A1B	0.332905	-0.385199	-1.15708	0.00925377	0.0369874
A8-2_C	C12-2_C	0.30218	0.624492	2.06662	0.145802	0.272276
A8-2_C	C13_A	-0.0917571	0.223636	-2.43726	0.269003	0.421592
A8-2_C	C13_A1B	0.0465299	0.208412	4.47909	0.568226	0.70133
A8-2_C	C13_C	-0.0213733	0.165491	-7.74287	0.514517	0.656465
A8-2_C	C101_A1B	0.34619	0.134288	0.387902	0.434268	0.585485
A8-2_C	C101_C	0.338856	0.429195	1.2666	0.713538	0.81261
A8-2_C	C102_A1B	0.346883	0.0150083	0.0432661	0.230092	0.376838
A8-2_C	C102_C	0.322567	0.485802	1.50605	0.497617	0.641356
A8-2_C	C103_A	0.325616	0.684974	2.10363	0.0833425	0.182853
A8-2_C	C103_A1B	0.319582	0.200317	0.626809	0.657583	0.771486
A8-2_C	C103_C	0.338107	0.271053	0.801678	0.79806	0.872251
A8-2_C	C104_A	0.284615	0.579349	2.03555	0.201995	0.343479
A8-2_C	C104_A1B	0.243684	0.138654	0.568988	0.705747	0.807286
A8-2_C	C104_C	0.267083	0.0466231	0.174564	0.432119	0.583777
A8-2_C	C105_A1B	-0.179909	0.201978	-1.12267	0.180959	0.31727
A8-2_C	C105_C	-0.158641	0.483659	-3.04876	0.0173417	0.058461
A8-2_C	C106_A1B	-0.144896	0.0995389	-0.686966	0.395119	0.549689
A8-2_C	C106_C	-0.11187	0.6166	-5.51173	0.00400303	0.0199242
A8-2_C	C107_A1B	0.302271	-0.36691	-1.21385	0.0159112	0.0549221
A8-2_C	C107_C	0.311337	0.620666	1.99355	0.162133	0.293403
A8-2_C	C108_A1B	0.384339	-0.00952883	-0.0247928	0.151392	0.279701
A8-2_C	C108_C	0.27732	0.483296	1.74273	0.401484	0.555912
A8-2_C	C109_A1B	0.337799	0.314039	0.929663	0.926715	0.953837
A8-2_C	C109_C	0.296644	0.162286	0.547073	0.62298	0.743576
A8-2_C	C110_A1B	0.0422654	0.223608	5.29056	0.521784	0.66267
A8-2_C	C110_C	0.0741832	0.564977	7.61597	0.0502912	0.126629
A8-2_C	C111_A1B	0.291864	-0.0845227	-0.289596	0.182493	0.319148
A8-2_C	C111_C	0.246425	-0.315223	-1.27918	0.0455556	0.118093
A8-2_C	C112_A1B	0.297309	-0.0461886	-0.155355	0.222262	0.367353
A8-2_C	C112_C	0.310978	-0.103887	-0.334065	0.140628	0.265621
A8-2_C	C113_A1B	0.288451	-0.259569	-0.899874	0.0516355	0.128928
[truncated: 22,092 more rows]

## Sheet: yeast2
Yeast mutational correlations estimated from MA lines and evolutionary correlations
trait1	trait2	COR_M (estimated from MA lines)	COR_E	COR_E/COR_M	P	P_adjust
C11-1_A	C11-1_A1B	0.791859	0.761372	0.961499	0.802872	0.875291
C11-1_A	C11-1_C	0.800366	0.787931	0.984463	0.912973	0.947907
C11-1_A	C11-2_A1B	0.105682	-0.0111867	-0.105853	0.703547	0.805581
C11-1_A	C11-2_C	0.75337	0.892587	1.18479	0.140846	0.263524
C11-1_A	C12-1_A	0.995624	0.995337	0.999712	0.917861	0.951385
C11-1_A	C12-1_A1B	0.754806	0.77243	1.02335	0.890842	0.933541
C11-1_A	C12-1_C	0.800339	0.776596	0.970334	0.838469	0.899679
C11-1_A	C12-2_A1B	0.107014	-0.392498	-3.66773	0.0901692	0.190007
C11-1_A	C12-2_C	0.719259	0.904773	1.25792	0.0547929	0.131438
C11-1_A	C13_A	-0.0639108	-0.226342	3.54153	0.58936	0.716552
C11-1_A	C13_A1B	-0.334975	-0.218572	0.652502	0.681994	0.789178
C11-1_A	C13_C	-0.491868	-0.24812	0.504445	0.354853	0.506048
C11-1_A	C101_A1B	0.548992	0.742366	1.35223	0.271589	0.420177
C11-1_A	C101_C	0.841724	0.8972	1.06591	0.45423	0.599531
C11-1_A	C102_A1B	0.465074	0.635624	1.36671	0.422765	0.569064
C11-1_A	C102_C	0.829919	0.927838	1.11799	0.14003	0.262448
C11-1_A	C103_A	0.907525	0.919102	1.01276	0.82056	0.887569
C11-1_A	C103_A1B	0.709248	0.735122	1.03648	0.860609	0.91395
C11-1_A	C103_C	0.8273	0.772244	0.933451	0.618039	0.74009
C11-1_A	C104_A	0.944163	0.879698	0.931722	0.193556	0.330629
C11-1_A	C104_A1B	0.746139	0.654322	0.876944	0.556158	0.688067
C11-1_A	C104_C	0.740307	0.600159	0.810689	0.402894	0.550627
C11-1_A	C105_A1B	0.0707906	0.376202	5.31429	0.292002	0.441583
C11-1_A	C105_C	-0.261149	0.549339	-2.10355	0.00408951	0.019321
C11-1_A	C106_A1B	0.0369682	0.337511	9.12977	0.307767	0.457351
C11-1_A	C106_C	-0.233211	0.643596	-2.75972	0.00114935	0.00755417
C11-1_A	C107_A1B	0.160638	-0.374936	-2.33404	0.0710898	0.158972
C11-1_A	C107_C	0.683238	0.896437	1.31204	0.0447011	0.113838
C11-1_A	C108_A1B	0.0365395	0.513848	14.0628	0.084635	0.180999
C11-1_A	C108_C	0.68397	0.8258	1.20736	0.27236	0.420861
C11-1_A	C109_A1B	-0.134813	0.694411	-5.15093	0.00128487	0.00819721
C11-1_A	C109_C	0.234704	0.559443	2.38361	0.202357	0.340809
C11-1_A	C110_A1B	0.279427	0.508156	1.81856	0.375352	0.524907
C11-1_A	C110_C	0.256299	0.746944	2.91434	0.0223656	0.0675403
C11-1_A	C111_A1B	0.373453	-0.188115	-0.503718	0.0585875	0.137782
C11-1_A	C111_C	0.723056	0.0468029	0.0647293	0.00489166	0.0220448
C11-1_A	C112_A1B	0.747286	0.568486	0.760734	0.296814	0.446226
C11-1_A	C112_C	0.788101	0.530273	0.672849	0.122526	0.238163
C11-1_A	C113_A1B	0.343288	0.317061	0.9236	0.923892	0.954405
C11-1_A	C113_C	0.399242	0.540935	1.35491	0.553199	0.686113
C11-1_A	C114_A1B	0.361978	0.072389	0.199982	0.319693	0.468817
C11-1_A	C114_C	0.377068	0.560572	1.48666	0.441786	0.587482
C11-1_A	C115_A	-0.0421622	0.255491	-6.05972	0.324735	0.474139
C11-1_A	C115_A1B	-0.185632	-0.109024	0.587314	0.7993	0.873264
C11-1_A	C115_C	-0.183199	0.0163598	-0.089301	0.512868	0.651584
C11-1_A	C116_A1B	0.410349	0.350928	0.855195	0.821492	0.888192
C11-1_A	C116_C	0.53177	0.543515	1.02209	0.957245	0.974112
C11-1_A	C117_A1B	-0.294938	-0.693736	2.35214	0.0736869	0.163473
C11-1_A	C117_C	-0.396641	0.690545	-1.74098	3.84013e-05	0.000614386
C11-1_A	C118_A1B	-0.277768	-0.669325	2.40966	0.0888932	0.187865
C11-1_A	C118_C	-0.394169	0.677857	-1.71971	5.57851e-05	0.000822866
C11-1_A	C126_A	0.0623271	0.615596	9.87686	0.033414	0.0918595
C11-1_A	C126_A1B	-0.0799137	0.298668	-3.73738	0.207831	0.347036
C11-1_A	C126_C	0.0385735	0.783884	20.3218	0.000968504	0.00671046
C11-1_A	C127_A	0.582072	-0.182626	-0.313751	0.00579322	0.0249196
C11-1_A	C127_A1B	-0.180658	-0.658323	3.64403	0.0487957	0.121229
C11-1_A	C127_C	0.241166	-0.427341	-1.77198	0.0225978	0.0680988
C11-1_A	C128_A1B	0.733152	0.712385	0.971674	0.887743	0.931728
C11-1_A	C128_C	0.807495	0.584927	0.724372	0.144327	0.267818
C11-1_A	D14-1_A	0.612197	-0.506564	-0.827453	3.74023e-05	0.000602839
C11-1_A	D14-1_C	0.730637	-0.0160383	-0.0219511	0.00213857	0.0119006
C11-1_A	D14-2_C	0.739027	0.707318	0.957094	0.829056	0.893482
C11-1_A	D14-3_A1B	0.58924	-0.249193	-0.422906	0.00251647	0.0133875
C11-1_A	D14-3_C	0.756514	0.437739	0.578626	0.0924034	0.193475
C11-1_A	D15-1_A	0.392008	0.117865	0.30067	0.33718	0.487561
C11-1_A	D15-1_C	0.513026	0.115851	0.22582	0.143805	0.267164
C11-1_A	D15-2_C	0.532945	0.716714	1.34482	0.319753	0.468833
C11-1_A	D15-3_A1B	0.448242	-0.0796127	-0.177611	0.0680541	0.154186
C11-1_A	D15-3_C	0.542002	0.477213	0.880464	0.776162	0.857414
C11-1_A	D16-1_A	-0.126003	0.209401	-1.66187	0.270983	0.419649
C11-1_A	D16-1_C	-0.201378	0.0367201	-0.182344	0.434357	0.579755
C11-1_A	D16-2_C	-0.10115	0.159801	-1.57984	0.393982	0.541725
C11-1_A	D16-3_A1B	-0.105221	-0.236351	2.24624	0.660632	0.773361
C11-1_A	D16-3_C	-0.172851	0.0933847	-0.540262	0.384009	0.533198
C11-1_A	D17-1_A	0.294478	-0.574302	-1.95023	0.00189131	0.0108877
C11-1_A	D17-1_C	0.353226	0.795716	2.25271	0.019859	0.0618496
C11-1_A	D17-2_C	0.289025	-0.623327	-2.15666	0.000850769	0.00609058
C11-1_A	D17-3_A1B	0.13663	-0.23921	-1.75079	0.215805	0.356959
C11-1_A	D102_A	0.911682	0.895288	0.982017	0.771624	0.854516
C11-1_A	D103_C	0.655308	0.577101	0.880656	0.681577	0.789089
C11-1_A	D104_A1B	0.58553	0.59475	1.01575	0.963381	0.977717
C11-1_A	D105_A	0.154863	0.0401617	0.259337	0.706752	0.807464
C11-1_A	D106_C	0.00989948	-0.0607094	-6.13259	0.818577	0.886087
C11-1_A	D107_A1B	-0.0727775	-0.245754	3.37678	0.563556	0.694501
C11-1_A	D108_C	0.678179	0.502141	0.740426	0.374671	0.524208
C11-1_A	D109_C	0.684759	0.473631	0.691674	0.294144	0.443742
C11-1_A	D110_A1B	0.658	0.595349	0.904787	0.737299	0.830833
C11-1_A	D112_C	0.174858	0.352373	2.0152	0.534361	0.670013
C11-1_A	D113_C	0.317296	-0.28725	-0.905305	0.0428061	0.110402
C11-1_A	D114_A1B	0.200211	0.389974	1.94782	0.498006	0.639363
C11-1_A	D116_C	0.716211	0.86269	1.20452	0.189909	0.326419
C11-1_A	D117_A	0.685643	0.594217	0.866656	0.613769	0.736701
C11-1_A	D117_C	0.721862	0.0598479	0.0829076	0.00571801	0.0246953
C11-1_A	D118_A1B	0.29208	0.845271	2.89397	0.00232241	0.0126399
C11-1_A	D119_C	0.572111	0.860946	1.50486	0.0359568	0.0969797
C11-1_A	D121_C	0.336631	0.632959	1.88027	0.198717	0.33636
C11-1_A	D123_C	-0.3186	0.179654	-0.563888	0.0968027	0.200298
C11-1_A	D125_C	0.621106	-0.0176386	-0.0283986	0.0157012	0.0522802
C11-1_A	D126_A1B	0.577235	0.498103	0.862912	0.717418	0.815838
C11-1_A	D127_A	0.942087	0.909757	0.965683	0.455103	0.600214
C11-1_A	D128_C	0.640487	0.431643	0.67393	0.335013	0.485397
C11-1_A	D129_A1B	0.608301	0.522093	0.858281	0.68023	0.78787
C11-1_A	D130_C	0.670197	0.791992	1.18173	0.388653	0.53762
C11-1_A	D131_C	0.700587	0.835828	1.19304	0.271695	0.420191
C11-1_A	D132_A1B	0.620759	0.72365	1.16575	0.539606	0.674692
C11-1_A	D134_C	0.707658	0.926644	1.30945	0.0147241	0.049799
C11-1_A	D135_A	0.857421	0.797265	0.929841	0.532261	0.668536
C11-1_A	D135_C	0.761088	-0.142311	-0.186983	0.000210432	0.00218094
C11-1_A	D136_A1B	0.410158	0.563983	1.37504	0.510358	0.649376
C11-1_A	D137_C	0.639819	0.901031	1.40826	0.0195002	0.0610746
C11-1_A	D139_C	0.303745	0.649052	2.13684	0.135488	0.256395
C11-1_A	D141_C	0.599919	-0.132743	-0.221269	0.0073132	0.0295159
C11-1_A	D142_A1B	0.599639	0.474209	0.790824	0.565496	0.696301
C11-1_A	D143_A1B	0.430169	0.833293	1.93713	0.0165217	0.0542029
C11-1_A	D143_C	0.585453	0.756868	1.29279	0.301917	0.451316
C11-1_A	D144_C	0.554345	0.152974	0.275955	0.126849	0.244158
C11-1_A	D145_A1B	0.472822	0.713495	1.50901	0.216838	0.357919
C11-1_A	D145_C	0.537899	0.268298	0.498788	0.289855	0.439288
C11-1_A	D146_C	0.099322	0.767027	7.72263	0.00303553	0.0154521
C11-1_A	D147_A	0.133168	0.365287	2.74305	0.419057	0.565628
C11-1_A	D147_A1B	-0.125824	0.43774	-3.47898	0.0531334	0.128733
C11-1_A	D147_C	0.283221	0.227684	0.803908	0.847058	0.905324
C11-1_A	D148_A	0.567441	0.654637	1.15367	0.650467	0.765481
C11-1_A	D148_A1B	0.0343982	0.765811	22.2632	0.00154413	0.00936982
C11-1_A	D148_C	0.479841	-0.21923	-0.45688	0.0155368	0.0518718
C11-1_A	D149_C	0.282885	0.760962	2.69	0.0216481	0.0659222
C11-1_A	D150_C	0.442515	0.658468	1.48801	0.307068	0.456663
C11-1_A	D151_C	-0.119226	-0.728674	6.11171	0.00890018	0.0341458
C11-1_A	D152_A1B	0.115691	0.696726	6.02232	0.0156656	0.0521906
C11-1_A	D152_C	0.108614	0.316861	2.91732	0.477064	0.620619
C11-1_A	D153_C	0.429161	0.397342	0.925857	0.900884	0.940243
C11-1_A	D154_A	0.022093	0.355403	16.0867	0.256703	0.403975
C11-1_A	D154_A1B	0.111537	0.789414	7.07763	0.00188115	0.0108544
C11-1_A	D154_C	0.329229	0.732393	2.22457	0.0547587	0.131389
C11-1_A	D155_A	0.0683163	0.664581	9.728	0.0174449	0.0563387
C11-1_A	D155_A1B	0.0636104	0.760452	11.9548	0.0024489	0.0131095
C11-1_A	D155_C	0.383885	0.754047	1.96425	0.0608528	0.141767
C11-1_A	D156_C	-0.23715	-0.744948	3.14126	0.0195083	0.0610746
C11-1_A	D157_C	-0.256836	-0.779364	3.03447	0.0112605	0.040798
C11-1_A	D158_C	-0.109247	0.631851	-5.7837	0.00557336	0.0243159
C11-1_A	D159_C	-0.0808025	0.631375	-7.81381	0.00744719	0.0298971
C11-1_A	D160_A1B	0.184496	-0.472012	-2.55839	0.0232529	0.0695481
C11-1_A	D162_C	0.22606	0.757343	3.35018	0.0136626	0.0469857
C11-1_A	D163_C	0.304784	0.763809	2.50607	0.0250413	0.0736874
C11-1_A	D164_A1B	-0.0130352	0.294812	-22.6166	0.30383	0.453282
C11-1_A	D166_C	-0.044199	-0.709559	16.0537	0.00628401	0.026487
C11-1_A	D167_C	0.114524	-0.666715	-5.82163	0.0028363	0.0146804
C11-1_A	D169_A1B	-0.0858463	0.777686	-9.05905	0.000259702	0.00254163
C11-1_A	D169_C	0.0798134	0.742853	9.30737	0.0044356	0.0204505
C11-1_A	D170_A1B	0.0138493	0.807879	58.3338	0.000327577	0.00300469
C11-1_A	D170_C	0.211242	0.133669	0.632776	0.795173	0.870506
C11-1_A	D171_A1B	-0.00893394	-0.49907	55.8623	0.0801983	0.174123
C11-1_A	D173_A	0.59546	-0.464609	-0.780252	0.000113738	0.00138797
C11-1_A	D173_C	0.73115	0.230474	0.315221	0.0238078	0.0708732
C11-1_A	D174_C	0.718883	0.480772	0.668776	0.215905	0.356988
C11-1_A	D175_A1B	0.608707	-0.129895	-0.213396	0.00657261	0.0273324
C11-1_A	D176_A	0.603566	-0.437198	-0.724358	0.000151472	0.00171724
C11-1_A	D176_C	0.718738	0.201679	0.280602	0.023006	0.0689941
C11-1_A	D177_C	0.737828	0.441858	0.598864	0.126278	0.243415
C11-1_A	D178_A1B	0.608999	-0.116396	-0.191127	0.00747781	0.0299879
C11-1_A	D179_A	0.636049	-0.588164	-0.924715	3.68003e-06	0.000103895
C11-1_A	D179_C	0.76223	0.154468	0.202653	0.00605664	0.0257785
C11-1_A	D180_C	0.739153	0.797223	1.07856	0.644158	0.761052
C11-1_A	D181_A1B	0.627073	-0.375153	-0.59826	0.000242411	0.00242147
C11-1_A	D182_A	0.446042	0.549227	1.23133	0.655393	0.769044
C11-1_A	D182_C	0.455498	0.594202	1.30451	0.532137	0.668525
C11-1_A	D183_C	0.43984	-0.647504	-1.47214	5.49022e-05	0.000811909
C11-1_A	D184_A1B	-0.0120421	0.354065	-29.4022	0.214963	0.355904
C11-1_A	D185_C	0.819643	0.910514	1.11087	0.223893	0.365813
C11-1_A	D186_C	0.810434	0.937625	1.15694	0.055653	0.133076
C11-1_A	D188_A	0.492538	-0.451947	-0.917588	0.000864569	0.00615965
C11-1_A	D188_A1B	0.350108	0.43563	1.24427	0.742466	0.833907
C11-1_A	D188_C	0.61372	0.227822	0.371215	0.117044	0.23057
C11-1_A	D189_C	0.628169	0.799046	1.27202	0.245891	0.391276
C11-1_A	D191_A	-0.16752	0.542252	-3.23694	0.0117467	0.0420688
C11-1_A	D191_C	-0.280233	0.223138	-0.796258	0.0947477	0.197197
C11-1_A	D192_C	-0.262542	0.338108	-1.28783	0.0439548	0.112547
C11-1_A	D193_A1B	-0.148768	0.265807	-1.78672	0.170635	0.302376
C11-1_A	D193_C	-0.291318	0.277783	-0.95354	0.0575251	0.136
C11-1_A	D194_A	0.410301	-0.540066	-1.31627	0.000736513	0.00550438
C11-1_A	D194_C	0.317856	-0.604209	-1.90089	0.000840095	0.00602976
C11-1_A	D195_C	0.435571	-0.116452	-0.267354	0.0581891	0.137104
C11-1_A	D196_A1B	0.290191	-0.709298	-2.44425	0.000121068	0.00144707
C11-1_A	D196_C	0.489769	-0.14796	-0.302101	0.0262649	0.0763578
C11-1_A	D197_C	-0.334956	0.684481	-2.0435	0.00011892	0.00143123
C11-1_A	D198_C	-0.321246	0.592052	-1.84299	0.00100168	0.00688061
C11-1_A1B	C11-1_C	0.762236	0.987587	1.29565	6.16673e-07	2.81612e-05
C11-1_A1B	C11-2_A1B	0.412598	0.0764906	0.185388	0.239979	0.385299
C11-1_A1B	C11-2_C	0.612347	0.790934	1.29164	0.241076	0.386589
C11-1_A1B	C12-1_A	0.789247	0.718977	0.910966	0.594798	0.721264
C11-1_A1B	C12-1_A1B	0.984987	0.990733	1.00583	0.430986	0.576693
C11-1_A1B	C12-1_C	0.755965	0.945787	1.2511	0.00912082	0.0348233
C11-1_A1B	C12-2_A1B	0.423046	-0.414154	-0.978981	0.00379571	0.0182551
C11-1_A1B	C12-2_C	0.56152	0.741358	1.32027	0.301435	0.450778
C11-1_A1B	C13_A	-0.129697	-0.685483	5.28526	0.0214132	0.0653453
C11-1_A1B	C13_A1B	-0.459512	-0.648773	1.41187	0.369602	0.519288
C11-1_A1B	C13_C	-0.476941	-0.687103	1.44065	0.29392	0.44352
C11-1_A1B	C101_A1B	0.854068	0.98347	1.15151	0.000269151	0.00260769
C11-1_A1B	C101_C	0.768894	0.928962	1.20818	0.0399169	0.105011
C11-1_A1B	C102_A1B	0.791457	0.846506	1.06955	0.584796	0.713097
C11-1_A1B	C102_C	0.739158	0.890286	1.20446	0.123466	0.239562
C11-1_A1B	C103_A	0.701026	0.621585	0.886678	0.645563	0.762185
C11-1_A1B	C103_A1B	0.913867	0.87298	0.955259	0.505841	0.645846
C11-1_A1B	C103_C	0.776387	0.79071	1.01845	0.904136	0.942506
C11-1_A1B	C104_A	0.770502	0.755666	0.980745	0.908212	0.945124
C11-1_A1B	C104_A1B	0.95917	0.934598	0.974382	0.432508	0.578063
C11-1_A1B	C104_C	0.720515	0.922863	1.28084	0.0232547	0.0695481
C11-1_A1B	C105_A1B	0.140313	0.554639	3.95288	0.116412	0.229693
C11-1_A1B	C105_C	-0.198258	0.460583	-2.32315	0.0233159	0.0696832
C11-1_A1B	C106_A1B	0.0606635	0.606958	10.0053	0.0368214	0.0988974
C11-1_A1B	C106_C	-0.1509	0.418044	-2.77034	0.0525556	0.127849
C11-1_A1B	C107_A1B	0.491506	-0.425644	-0.866	0.00127697	0.00817061
C11-1_A1B	C107_C	0.554702	0.738241	1.33088	0.296878	0.446254
C11-1_A1B	C108_A1B	0.294879	0.774749	2.62734	0.0181243	0.0579945
C11-1_A1B	C108_C	0.503466	0.808993	1.60685	0.064277	0.147941
C11-1_A1B	C109_A1B	-0.201244	0.803383	-3.99209	2.06344e-05	0.000378138
C11-1_A1B	C109_C	0.359204	0.793778	2.20983	0.0220381	0.0667725
C11-1_A1B	C110_A1B	0.534525	0.666554	1.247	0.49957	0.64052
C11-1_A1B	C110_C	0.268921	0.621112	2.30964	0.143221	0.266619
C11-1_A1B	C111_A1B	0.631901	-0.453673	-0.71795	6.22582e-05	0.00088813
C11-1_A1B	C111_C	0.602134	0.267866	0.44486	0.170941	0.302732
C11-1_A1B	C112_A1B	0.954954	0.91859	0.96192	0.321823	0.471311
C11-1_A1B	C112_C	0.701209	0.881193	1.25668	0.0970042	0.200618
C11-1_A1B	C113_A1B	0.54041	0.808498	1.49608	0.0928079	0.194086
C11-1_A1B	C113_C	0.338919	0.808858	2.38658	0.0123681	0.0436562
C11-1_A1B	C114_A1B	0.540839	-0.32734	-0.605244	0.00216061	0.0119934
C11-1_A1B	C114_C	0.361473	0.230214	0.636877	0.63991	0.757434
C11-1_A1B	C115_A	-0.082534	-0.00406174	0.049213	0.798522	0.872738
C11-1_A1B	C115_A1B	-0.232245	-0.344068	1.48149	0.691847	0.797279
C11-1_A1B	C115_C	-0.226378	-0.315952	1.39568	0.753489	0.842046
C11-1_A1B	C116_A1B	0.587755	0.327583	0.557346	0.278266	0.427276
C11-1_A1B	C116_C	0.553285	0.578348	1.0453	0.904753	0.942867
C11-1_A1B	C117_A1B	-0.0815993	-0.831345	10.1881	0.000312992	0.00291863
C11-1_A1B	C117_C	-0.493155	0.347011	-0.703654	0.00341234	0.0168879
C11-1_A1B	C118_A1B	-0.0624388	-0.813476	13.0284	0.000487565	0.00401644
C11-1_A1B	C118_C	-0.475995	0.322364	-0.677242	0.0056911	0.0246265
C11-1_A1B	C126_A	0.354569	0.193804	0.546589	0.571489	0.701593
C11-1_A1B	C126_A1B	0.179835	-0.143178	-0.79616	0.29013	0.439517
C11-1_A1B	C126_C	0.165531	0.39376	2.37877	0.418751	0.565455
C11-1_A1B	C127_A	0.511311	-0.664233	-1.29908	9.46365e-06	0.000208069
C11-1_A1B	C127_A1B	-0.264138	-0.568326	2.15162	0.224264	0.366259
C11-1_A1B	C127_C	0.201542	0.138467	0.687039	0.833	0.896121
C11-1_A1B	C128_A1B	0.968042	0.838904	0.8666	0.00624398	0.0263886
C11-1_A1B	C128_C	0.763959	0.723159	0.946595	0.766724	0.851475
C11-1_A1B	D14-1_A	0.626542	-0.152068	-0.24271	0.00391718	0.0186748
C11-1_A1B	D14-1_C	0.752204	-0.00222561	-0.00295878	0.00146788	0.0090284
C11-1_A1B	D14-2_C	0.71711	0.927646	1.29359	0.0163966	0.0539144
C11-1_A1B	D14-3_A1B	0.634583	0.332576	0.524086	0.190587	0.327277
C11-1_A1B	D14-3_C	0.761959	0.616442	0.809022	0.360773	0.51172
C11-1_A1B	D15-1_A	0.151651	0.647993	4.27294	0.0445669	0.113629
C11-1_A1B	D15-1_C	0.384433	0.664992	1.7298	0.198253	0.335881
C11-1_A1B	D15-2_C	0.382261	0.698284	1.82672	0.134455	0.254884
C11-1_A1B	D15-3_A1B	0.342235	0.498419	1.45636	0.536283	0.671648
C11-1_A1B	D15-3_C	0.398692	0.84699	2.12442	0.00754643	0.0302118
C11-1_A1B	D16-1_A	-0.294557	-0.250028	0.84883	0.87595	0.924541
C11-1_A1B	D16-1_C	-0.351922	0.525316	-1.49271	0.00202172	0.0114118
C11-1_A1B	D16-2_C	-0.187587	-0.305897	1.63069	0.682205	0.789265
C11-1_A1B	D16-3_A1B	-0.215699	-0.544689	2.52523	0.20374	0.34231
C11-1_A1B	D16-3_C	-0.310956	-0.279881	0.900066	0.912015	0.947539
C11-1_A1B	D17-1_A	0.432418	-0.387496	-0.896114	0.00467232	0.0212546
C11-1_A1B	D17-1_C	0.431237	0.454085	1.05298	0.926521	0.955868
C11-1_A1B	D17-2_C	0.390934	-0.684521	-1.75099	4.95157e-05	0.000750765
C11-1_A1B	D17-3_A1B	0.235936	0.377315	1.59923	0.611647	0.735067
C11-1_A1B	D102_A	0.682126	0.869344	1.27446	0.106569	0.214956
C11-1_A1B	D103_C	0.599761	0.146085	0.243573	0.0766209	0.168247
C11-1_A1B	D104_A1B	0.775915	0.432485	0.557387	0.0633923	0.146447
C11-1_A1B	D105_A	0.0236944	0.58898	24.8573	0.0342505	0.093744
C11-1_A1B	D106_C	-0.0134387	-0.591822	44.0387	0.0304216	0.0854704
C11-1_A1B	D107_A1B	-0.0186619	-0.697418	37.3713	0.00619017	0.0262101
C11-1_A1B	D108_C	0.629243	0.900558	1.43118	0.0170719	0.0555104
C11-1_A1B	D109_C	0.671302	-0.148624	-0.221396	0.00178099	0.0104463
C11-1_A1B	D110_A1B	0.834138	0.919808	1.1027	0.210125	0.350127
C11-1_A1B	D112_C	0.141344	0.791939	5.60291	0.00242992	0.0130469
C11-1_A1B	D113_C	0.448267	-0.736645	-1.64332	3.7224e-06	0.000104582
C11-1_A1B	D114_A1B	0.186315	0.775929	4.16462	0.00601243	0.0256532
C11-1_A1B	D116_C	0.681132	0.752953	1.10544	0.62984	0.749886
C11-1_A1B	D117_A	0.500868	0.905894	1.80865	0.00196961	0.0111976
C11-1_A1B	D117_C	0.741183	0.455553	0.614629	0.134307	0.254742
C11-1_A1B	D118_A1B	0.535463	0.59864	1.11799	0.762187	0.84817
C11-1_A1B	D119_C	0.580638	0.696796	1.20005	0.521332	0.659043
C11-1_A1B	D121_C	0.127977	0.85415	6.67425	0.000208982	0.00217078
C11-1_A1B	D123_C	-0.456723	0.690736	-1.51238	1.3209e-05	0.000267425
C11-1_A1B	D125_C	0.599658	-0.468904	-0.781952	9.68899e-05	0.00122496
C11-1_A1B	D126_A1B	0.807433	0.310695	0.384793	0.00958258	0.0361341
C11-1_A1B	D127_A	0.738382	0.746925	1.01157	0.950705	0.970515
C11-1_A1B	D128_C	0.564526	-0.0359647	-0.0637078	0.0283911	0.0811687
C11-1_A1B	D129_A1B	0.798264	0.848102	1.06243	0.613731	0.736701
C11-1_A1B	D130_C	0.652668	0.928438	1.42253	0.00489972	0.022064
C11-1_A1B	D131_C	0.655581	0.365527	0.557562	0.192304	0.329137
C11-1_A1B	D132_A1B	0.811639	0.87709	1.08064	0.4531	0.598736
C11-1_A1B	D134_C	0.677912	0.782958	1.15496	0.459905	0.604997
C11-1_A1B	D135_A	0.758339	0.82551	1.08858	0.555699	0.688022
C11-1_A1B	D135_C	0.785855	-0.359874	-0.45794	3.10159e-06	9.02004e-05
C11-1_A1B	D136_A1B	0.673117	0.950651	1.41231	0.000910739	0.00641241
C11-1_A1B	D137_C	0.63429	0.671211	1.05821	0.834508	0.897345
C11-1_A1B	D139_C	0.123828	0.835738	6.74918	0.000443924	0.00373321
C11-1_A1B	D141_C	0.553994	-0.563541	-1.01723	4.20831e-05	0.000657755
C11-1_A1B	D142_A1B	0.822478	0.815384	0.991375	0.94427	0.966185
C11-1_A1B	D143_A1B	0.682885	0.813921	1.19188	0.323827	0.473369
C11-1_A1B	D143_C	0.566182	0.810292	1.43115	0.114774	0.227081
C11-1_A1B	D144_C	0.470388	-0.436694	-0.928369	0.00149325	0.00914727
C11-1_A1B	D145_A1B	0.682449	0.485952	0.71207	0.325577	0.475089
C11-1_A1B	D145_C	0.432234	-0.235744	-0.545409	0.0225492	0.0679649
C11-1_A1B	D146_C	-0.0399695	0.611034	-15.2875	0.0148657	0.0501608
C11-1_A1B	D147_A	0.063926	0.80955	12.6639	0.00057035	0.0045292
C11-1_A1B	D147_A1B	0.107784	-0.159231	-1.47732	0.383054	0.532211
C11-1_A1B	D147_C	0.39954	0.551555	1.38047	0.521559	0.659237
C11-1_A1B	D148_A	0.589402	0.814547	1.38199	0.132435	0.252292
C11-1_A1B	D148_A1B	0.286843	0.77781	2.71162	0.0156683	0.0521906
C11-1_A1B	D148_C	0.577446	-0.709183	-1.22814	5.41645e-07	2.56669e-05
C11-1_A1B	D149_C	0.409893	0.500329	1.22063	0.710791	0.810688
C11-1_A1B	D150_C	0.516068	0.259523	0.502885	0.321711	0.471227
C11-1_A1B	D151_C	-0.173593	-0.745684	4.29559	0.0105743	0.038879
C11-1_A1B	D152_A1B	0.21541	0.769609	3.57277	0.00938236	0.0356186
C11-1_A1B	D152_C	0.175329	0.745051	4.24945	0.0108957	0.039733
C11-1_A1B	D153_C	0.509204	-0.102277	-0.200856	0.0311086	0.087021
C11-1_A1B	D154_A	0.0864101	-0.267603	-3.09689	0.241529	0.38703
C11-1_A1B	D154_A1B	0.166951	0.609271	3.6494	0.080143	0.174069
C11-1_A1B	D154_C	0.368498	0.759519	2.06112	0.0483486	0.120463
C11-1_A1B	D155_A	0.195129	0.172316	0.883083	0.938923	0.963172
C11-1_A1B	D155_A1B	0.113191	0.564922	4.99089	0.0876232	0.185791
C11-1_A1B	D155_C	0.431857	0.661334	1.53137	0.279863	0.428705
C11-1_A1B	D156_C	-0.356267	-0.381399	1.07054	0.924786	0.954761
C11-1_A1B	D157_C	-0.372471	-0.459728	1.23427	0.731648	0.82664
C11-1_A1B	D158_C	-0.0309929	0.329208	-10.622	0.226189	0.368527
C11-1_A1B	D159_C	-0.00414333	0.379851	-91.6776	0.189821	0.326332
C11-1_A1B	D160_A1B	0.167814	0.0739664	0.440764	0.757089	0.84455
C11-1_A1B	D162_C	0.280713	0.656642	2.3392	0.10578	0.213933
C11-1_A1B	D163_C	0.354136	0.683448	1.9299	0.130984	0.250049
C11-1_A1B	D164_A1B	-0.0577315	0.399325	-6.91693	0.118825	0.232896
C11-1_A1B	D166_C	-0.0762816	-0.481277	6.30922	0.145808	0.26976
C11-1_A1B	D167_C	0.097415	-0.346379	-3.55571	0.136315	0.257429
C11-1_A1B	D169_A1B	0.125171	0.38304	3.06014	0.367352	0.517567
C11-1_A1B	D169_C	0.249573	0.507715	2.03434	0.322787	0.472088
C11-1_A1B	D170_A1B	0.212113	0.746581	3.51974	0.0149669	0.0504142
C11-1_A1B	D170_C	0.362768	0.6181	1.70385	0.267278	0.415838
C11-1_A1B	D171_A1B	-0.0763915	-0.768805	10.064	0.00226435	0.0124325
C11-1_A1B	D173_A	0.624745	-0.0841377	-0.134675	0.00801296	0.0316281
C11-1_A1B	D173_C	0.763384	0.433338	0.567654	0.0795593	0.173017
C11-1_A1B	D174_C	0.742009	0.668922	0.901501	0.635317	0.753875
C11-1_A1B	D175_A1B	0.651924	0.467082	0.716468	0.376883	0.526587
C11-1_A1B	D176_A	0.632351	-0.0592361	-0.093676	0.0090253	0.0345572
C11-1_A1B	D176_C	0.756584	0.235554	0.311338	0.0151948	0.0509746
C11-1_A1B	D177_C	0.739173	0.739296	1.00017	0.999298	0.999643
C11-1_A1B	D178_A1B	0.654754	0.478013	0.730064	0.393098	0.540937
C11-1_A1B	D179_A	0.650824	-0.219827	-0.337767	0.00117145	0.00765026
C11-1_A1B	D179_C	0.736487	0.670041	0.909779	0.668533	0.778992
C11-1_A1B	D180_C	0.687599	0.831304	1.209	0.25747	0.404925
C11-1_A1B	D181_A1B	0.671333	0.178874	0.266446	0.0401673	0.105521
C11-1_A1B	D182_A	0.497988	0.632298	1.2697	0.51925	0.657512
C11-1_A1B	D182_C	0.559776	0.0524335	0.0936687	0.0598039	0.139867
C11-1_A1B	D183_C	0.54057	-0.67999	-1.25791	3.26125e-06	9.40572e-05
C11-1_A1B	D184_A1B	-0.0153533	0.762324	-49.6522	0.0009649	0.00669883
C11-1_A1B	D185_C	0.7398	0.882711	1.19318	0.15533	0.282301
C11-1_A1B	D186_C	0.728547	0.790063	1.08444	0.635709	0.754031
C11-1_A1B	D188_A	0.564499	-0.512195	-0.907344	9.20281e-05	0.00118202
C11-1_A1B	D188_A1B	0.49993	0.864452	1.72915	0.0134701	0.0464913
C11-1_A1B	D188_C	0.703919	-0.337195	-0.479025	6.94048e-05	0.000956433
C11-1_A1B	D189_C	0.56281	0.864203	1.53552	0.0290191	0.082449
C11-1_A1B	D191_A	-0.341976	0.406122	-1.18757	0.0106244	0.0389973
C11-1_A1B	D191_C	-0.433294	0.644922	-1.48842	6.52198e-05	0.000916283
C11-1_A1B	D192_C	-0.391012	0.196003	-0.501272	0.0471904	0.118425
C11-1_A1B	D193_A1B	-0.302996	-0.0774032	0.25546	0.445207	0.590524
C11-1_A1B	D193_C	-0.43606	0.498895	-1.1441	0.000986387	0.00680185
C11-1_A1B	D194_A	0.397335	-0.822261	-2.06944	2.73279e-07	1.5331e-05
C11-1_A1B	D194_C	0.272753	-0.555413	-2.03632	0.00328119	0.016421
C11-1_A1B	D195_C	0.559829	-0.694234	-1.24008	1.35948e-06	5.00904e-05
C11-1_A1B	D196_A1B	0.583407	-0.643176	-1.10245	3.41196e-06	9.75945e-05
C11-1_A1B	D196_C	0.566946	-0.701586	-1.23748	9.05145e-07	3.72137e-05
C11-1_A1B	D197_C	-0.346279	0.334683	-0.966512	0.0213493	0.0652409
C11-1_A1B	D198_C	-0.250356	0.109515	-0.437437	0.235273	0.379769
C11-1_C	C11-2_A1B	0.147052	0.152741	1.03869	0.984932	0.9908
C11-1_C	C11-2_C	0.695683	0.778461	1.11899	0.553552	0.686307
C11-1_C	C12-1_A	0.765641	0.750086	0.979683	0.905568	0.943304
C11-1_C	C12-1_A1B	0.727812	0.988034	1.35754	1.17614e-07	8.21456e-06
C11-1_C	C12-1_C	0.99507	0.976523	0.981361	0.0108496	0.0396065
C11-1_C	C12-2_A1B	0.176059	-0.328862	-1.8679	0.0918516	0.192596
C11-1_C	C12-2_C	0.670701	0.737125	1.09904	0.66807	0.778661
C11-1_C	C13_A	-0.0704239	-0.634381	9.00804	0.0277548	0.0797164
C11-1_C	C13_A1B	-0.494306	-0.603423	1.22075	0.61094	0.73436
C11-1_C	C13_C	-0.753298	-0.628772	0.834692	0.433882	0.57941
C11-1_C	C101_A1B	0.55288	0.986375	1.78407	1.33046e-09	3.1696e-07
C11-1_C	C101_C	0.973083	0.927235	0.952883	0.0985867	0.203094
C11-1_C	C102_A1B	0.494132	0.89083	1.80282	0.00410437	0.0193755
C11-1_C	C102_C	0.945988	0.899497	0.950855	0.295197	0.444759
C11-1_C	C103_A	0.590355	0.667385	1.13048	0.678343	0.786576
C11-1_C	C103_A1B	0.557428	0.901079	1.61649	0.00587742	0.0252015
C11-1_C	C103_C	0.96193	0.84546	0.87892	0.0176664	0.0568955
C11-1_C	C104_A	0.847228	0.752926	0.888694	0.387016	0.536046
C11-1_C	C104_A1B	0.818522	0.894066	1.09229	0.34748	0.498681
C11-1_C	C104_C	0.981532	0.891882	0.908663	0.00325627	0.0163057
C11-1_C	C105_A1B	-0.120413	0.472276	-3.92213	0.0396502	0.104684
C11-1_C	C105_C	-0.478698	0.407567	-0.851408	0.00196306	0.0111725
C11-1_C	C106_A1B	-0.217808	0.525815	-2.41412	0.00893422	0.0342613
C11-1_C	C106_C	-0.484374	0.39007	-0.805308	0.00227152	0.0124582
C11-1_C	C107_A1B	0.216209	-0.330114	-1.52683	0.0678816	0.153955
C11-1_C	C107_C	0.629676	0.734157	1.16593	0.523047	0.660733
C11-1_C	C108_A1B	0.104697	0.773711	7.38999	0.00270116	0.014175
C11-1_C	C108_C	0.634317	0.783626	1.23538	0.320568	0.469854
C11-1_C	C109_A1B	-0.224688	0.775701	-3.45235	4.15325e-05	0.000651434
C11-1_C	C109_C	0.205147	0.748712	3.64964	0.0134175	0.046409
C11-1_C	C110_A1B	0.136918	0.609633	4.45253	0.0640983	0.147609
C11-1_C	C110_C	0.071859	0.593728	8.26241	0.0472426	0.118495
C11-1_C	C111_A1B	0.512122	-0.339519	-0.662966	0.00285693	0.0147667
C11-1_C	C111_C	0.905193	0.327714	0.362038	0.000167046	0.00183825
C11-1_C	C112_A1B	0.719568	0.917482	1.27505	0.0306453	0.0860017
C11-1_C	C112_C	0.975278	0.897958	0.92072	0.0180276	0.0578021
C11-1_C	C113_A1B	0.318814	0.758224	2.37826	0.0317721	0.0884362
C11-1_C	C113_C	0.486914	0.772327	1.58617	0.108874	0.218515
C11-1_C	C114_A1B	0.376059	-0.238665	-0.634648	0.0381698	0.10164
C11-1_C	C114_C	0.323677	0.263289	0.813431	0.830132	0.894142
C11-1_C	C115_A	-0.33763	0.0568493	-0.168377	0.185153	0.320876
C11-1_C	C115_A1B	-0.509758	-0.264195	0.518275	0.343697	0.494804
C11-1_C	C115_C	-0.475827	-0.233037	0.489751	0.363243	0.514092
C11-1_C	C116_A1B	0.583052	0.290017	0.497412	0.231782	0.375388
C11-1_C	C116_C	0.733203	0.517928	0.706392	0.239958	0.385299
C11-1_C	C117_A1B	-0.21075	-0.778417	3.69356	0.00725432	0.029334
C11-1_C	C117_C	-0.721317	0.325019	-0.45059	5.15067e-05	0.000773535
C11-1_C	C118_A1B	-0.235941	-0.761128	3.22592	0.0138497	0.0475164
C11-1_C	C118_C	-0.728562	0.300011	-0.411786	6.11576e-05	0.000880045
C11-1_C	C126_A	0.105589	0.217297	2.05796	0.709412	0.809633
C11-1_C	C126_A1B	0.0273232	-0.080455	-2.94456	0.726085	0.822843
C11-1_C	C126_C	0.239153	0.410623	1.71699	0.532213	0.668536
C11-1_C	C127_A	0.604851	-0.598316	-0.989197	6.33662e-06	0.000155212
C11-1_C	C127_A1B	-0.163007	-0.538364	3.30271	0.155805	0.282958
C11-1_C	C127_C	0.394232	0.1062	0.269385	0.314116	0.463616
C11-1_C	C128_A1B	0.671417	0.878049	1.30776	0.0722809	0.161068
C11-1_C	C128_C	0.988317	0.786583	0.795882	1.02261e-06	4.07895e-05
C11-1_C	D14-1_A	0.493375	-0.152346	-0.308784	0.0243056	0.0720592
C11-1_C	D14-1_C	0.731463	0.060868	0.083214	0.00470998	0.0214091
C11-1_C	D14-2_C	0.760526	0.891126	1.17172	0.162991	0.292285
C11-1_C	D14-3_A1B	0.512675	0.305151	0.595214	0.415048	0.562202
C11-1_C	D14-3_C	0.764254	0.642709	0.840962	0.429253	0.574988
C11-1_C	D15-1_A	0.530258	0.617684	1.16487	0.671359	0.781062
C11-1_C	D15-1_C	0.626388	0.655906	1.04712	0.870738	0.921107
C11-1_C	D15-2_C	0.675567	0.694388	1.02786	0.908373	0.945124
C11-1_C	D15-3_A1B	0.589383	0.474581	0.805216	0.601907	0.726928
C11-1_C	D15-3_C	0.672925	0.839813	1.248	0.189339	0.326041
C11-1_C	D16-1_A	0.0555856	-0.192318	-3.45985	0.416491	0.563365
C11-1_C	D16-1_C	-0.0944917	0.499479	-5.28596	0.0368116	0.0988974
C11-1_C	D16-2_C	0.0747963	-0.248859	-3.32716	0.285492	0.434883
C11-1_C	D16-3_A1B	0.0884879	-0.479112	-5.41443	0.0475584	0.119078
C11-1_C	D16-3_C	-0.0439203	-0.212333	4.8345	0.577482	0.706772
C11-1_C	D17-1_A	0.163852	-0.370113	-2.25882	0.072265	0.161068
C11-1_C	D17-1_C	0.251522	0.454314	1.80626	0.449418	0.594857
C11-1_C	D17-2_C	0.139232	-0.630624	-4.5293	0.00418203	0.019609
C11-1_C	D17-3_A1B	0.025809	0.325517	12.6126	0.311328	0.46091
C11-1_C	D102_A	0.607587	0.887532	1.46075	0.0221326	0.0670222
C11-1_C	D103_C	0.796097	0.219365	0.275551	0.00500685	0.0223841
C11-1_C	D104_A1B	0.379724	0.536954	1.41407	0.516056	0.654468
C11-1_C	D105_A	0.152663	0.533018	3.49146	0.152885	0.278878
C11-1_C	D106_C	0.0627145	-0.550833	-8.78319	0.0268038	0.0774584
C11-1_C	D107_A1B	-0.249339	-0.602	2.41438	0.151876	0.277504
C11-1_C	D108_C	0.796817	0.878278	1.10223	0.366381	0.516934
C11-1_C	D109_C	0.683489	-0.0600553	-0.0878658	0.00365119	0.0177567
C11-1_C	D110_A1B	0.754986	0.873991	1.15763	0.235866	0.380409
C11-1_C	D112_C	0.158889	0.735287	4.62768	0.0113794	0.0411175
C11-1_C	D113_C	0.382737	-0.653592	-1.70768	0.00012065	0.00144321
C11-1_C	D114_A1B	0.42897	0.691665	1.61239	0.202761	0.341291
C11-1_C	D116_C	0.787352	0.802651	1.01943	0.892631	0.934377
C11-1_C	D117_A	0.528199	0.870615	1.64827	0.0152142	0.0510202
C11-1_C	D117_C	0.816303	0.464025	0.568447	0.0368642	0.0989818
C11-1_C	D118_A1B	0.126361	0.640622	5.06978	0.0402176	0.10556
C11-1_C	D119_C	0.545662	0.671755	1.23108	0.512661	0.651493
C11-1_C	D121_C	0.238377	0.79722	3.34437	0.00593294	0.025395
C11-1_C	D123_C	-0.397363	0.60414	-1.52037	0.000277975	0.00267826
C11-1_C	D125_C	0.784863	-0.371565	-0.473414	2.60965e-06	8.148e-05
C11-1_C	D126_A1B	0.396491	0.419538	1.05813	0.928497	0.957286
C11-1_C	D127_A	0.646571	0.770348	1.19144	0.413863	0.560799
C11-1_C	D128_C	0.768159	0.0492612	0.0641289	0.00171009	0.0101192
C11-1_C	D129_A1B	0.405575	0.877119	2.16266	0.00246886	0.0131808
C11-1_C	D130_C	0.780419	0.919943	1.17878	0.0784876	0.171264
C11-1_C	D131_C	0.702167	0.414941	0.590944	0.162902	0.292216
C11-1_C	D132_A1B	0.735538	0.846728	1.15117	0.324217	0.473621
C11-1_C	D134_C	0.77402	0.802261	1.03649	0.808599	0.878896
C11-1_C	D135_A	0.689018	0.809024	1.17417	0.36679	0.517302
C11-1_C	D135_C	0.816007	-0.275278	-0.337347	3.62557e-06	0.000102859
C11-1_C	D136_A1B	0.270632	0.911401	3.36768	4.44694e-05	0.000686217
C11-1_C	D137_C	0.614492	0.664128	1.08077	0.785032	0.863654
C11-1_C	D139_C	0.197692	0.788355	3.98779	0.00491353	0.0221032
C11-1_C	D141_C	0.756063	-0.466806	-0.617416	1.26793e-06	4.78319e-05
C11-1_C	D142_A1B	0.420331	0.845543	2.01161	0.0101462	0.0377763
C11-1_C	D143_A1B	0.466446	0.787474	1.68824	0.0695629	0.1564
C11-1_C	D143_C	0.686496	0.838407	1.22128	0.224271	0.366259
C11-1_C	D144_C	0.515267	-0.33442	-0.649021	0.00290206	0.0149452
C11-1_C	D145_A1B	0.254219	0.583663	2.29591	0.185416	0.321236
C11-1_C	D145_C	0.676454	-0.129055	-0.190782	0.00199897	0.0113127
C11-1_C	D146_C	-0.0505765	0.584383	-11.5544	0.0195155	0.0610861
C11-1_C	D147_A	0.103952	0.761838	7.32874	0.00363261	0.0177109
C11-1_C	D147_A1B	-0.240209	-0.0969907	0.403777	0.631727	0.751256
C11-1_C	D147_C	0.23007	0.498759	2.16786	0.309165	0.458801
C11-1_C	D148_A	0.492208	0.781008	1.58674	0.0985981	0.203094
C11-1_C	D148_A1B	-0.0744865	0.775361	-10.4094	0.000322656	0.00297743
C11-1_C	D148_C	0.397194	-0.630524	-1.58745	0.000161467	0.00179705
C11-1_C	D149_C	0.316075	0.476675	1.5081	0.534546	0.670171
C11-1_C	D150_C	0.469398	0.268805	0.572659	0.44818	0.593671
C11-1_C	D151_C	-0.377365	-0.705946	1.87072	0.117731	0.231534
C11-1_C	D152_A1B	0.207033	0.707401	3.41684	0.0292316	0.0828905
C11-1_C	D152_C	0.0628471	0.693976	11.0423	0.0101043	0.0376444
C11-1_C	D153_C	0.49772	-0.0250755	-0.0503808	0.0637269	0.147005
C11-1_C	D154_A	0.0656296	-0.209818	-3.197	0.365771	0.516367
C11-1_C	D154_A1B	0.380064	0.569526	1.4985	0.42341	0.569668
C11-1_C	D154_C	0.48307	0.712397	1.47473	0.236164	0.380677
C11-1_C	D155_A	0.149304	0.216224	1.44821	0.822162	0.888806
C11-1_C	D155_A1B	0.302516	0.520297	1.7199	0.390783	0.539416
C11-1_C	D155_C	0.473871	0.630974	1.33153	0.45941	0.604558
C11-1_C	D156_C	-0.363947	-0.378851	1.04095	0.95526	0.972996
C11-1_C	D157_C	-0.371096	-0.450551	1.21411	0.756144	0.844089
C11-1_C	D158_C	-0.348592	0.310296	-0.89014	0.0262865	0.0763982
C11-1_C	D159_C	-0.324856	0.352266	-1.08438	0.0221319	0.0670222
C11-1_C	D160_A1B	0.0725199	0.0413645	0.570389	0.919202	0.952388
C11-1_C	D162_C	0.175393	0.640311	3.65072	0.0591684	0.138698
C11-1_C	D163_C	0.242628	0.642772	2.6492	0.0944747	0.196768
C11-1_C	D164_A1B	-0.152524	0.376706	-2.46982	0.0743257	0.164475
C11-1_C	D166_C	-0.0644326	-0.457862	7.10606	0.16282	0.292159
C11-1_C	D167_C	0.0752485	-0.337096	-4.47977	0.166644	0.296876
C11-1_C	D169_A1B	-0.155917	0.386316	-2.4777	0.0668952	0.152194
C11-1_C	D169_C	0.165793	0.480443	2.89785	0.247692	0.393461
C11-1_C	D170_A1B	-0.0675231	0.710593	-10.5237	0.00192006	0.0110049
C11-1_C	D170_C	0.197585	0.545628	2.76148	0.181318	0.316002
C11-1_C	D171_A1B	-0.128836	-0.708978	5.50296	0.0142107	0.048449
C11-1_C	D173_A	0.472455	-0.0904191	-0.191381	0.0500324	0.12342
C11-1_C	D173_C	0.748001	0.457421	0.611524	0.123724	0.239849
C11-1_C	D174_C	0.722624	0.662585	0.916915	0.707301	0.807979
C11-1_C	D175_A1B	0.581473	0.426099	0.732793	0.496469	0.638239
C11-1_C	D176_A	0.484372	-0.0645976	-0.133364	0.0541624	0.130408
C11-1_C	D176_C	0.741158	0.284846	0.384326	0.032188	0.0892366
C11-1_C	D177_C	0.745073	0.712325	0.956048	0.820559	0.887569
C11-1_C	D178_A1B	0.592101	0.438165	0.740018	0.493654	0.635512
C11-1_C	D179_A	0.519778	-0.219549	-0.422391	0.00949951	0.03593
C11-1_C	D179_C	0.75605	0.65247	0.862998	0.501045	0.641844
C11-1_C	D180_C	0.77779	0.797821	1.02575	0.863863	0.916212
C11-1_C	D181_A1B	0.524813	0.161327	0.3074	0.172687	0.30511
C11-1_C	D182_A	0.344273	0.600629	1.74463	0.276704	0.425328
C11-1_C	D182_C	0.509668	0.0766562	0.150404	0.115162	0.22764
C11-1_C	D183_C	0.373441	-0.636442	-1.70426	0.000203776	0.00213229
C11-1_C	D184_A1B	0.16499	0.685226	4.15315	0.0291122	0.0826462
C11-1_C	D185_C	0.926117	0.902018	0.973978	0.632313	0.751644
C11-1_C	D186_C	0.922975	0.812847	0.880681	0.124492	0.241062
C11-1_C	D188_A	0.311752	-0.472883	-1.51685	0.0066527	0.0275732
C11-1_C	D188_A1B	0.274931	0.798955	2.90602	0.00829138	0.0324618
C11-1_C	D188_C	0.596363	-0.256393	-0.429927	0.0020565	0.0115556
C11-1_C	D189_C	0.58212	0.82244	1.41284	0.10563	0.21368
C11-1_C	D191_A	0.0107592	0.400889	37.26	0.179175	0.313389
C11-1_C	D191_C	-0.192659	0.602889	-3.12931	0.00376607	0.0181731
C11-1_C	D192_C	-0.136363	0.213342	-1.56452	0.250805	0.397269
C11-1_C	D193_A1B	0.0260122	-0.0456328	-1.75428	0.816059	0.884267
C11-1_C	D193_C	-0.192911	0.480827	-2.49248	0.0195654	0.0611727
C11-1_C	D194_A	0.500732	-0.751808	-1.50142	7.17768e-07	3.16785e-05
C11-1_C	D194_C	0.424821	-0.505029	-1.18881	0.00105204	0.00708875
C11-1_C	D195_C	0.553023	-0.623815	-1.12801	1.11439e-05	0.000236634
C11-1_C	D196_A1B	0.290838	-0.599413	-2.06099	0.00128999	0.00822068
C11-1_C	D196_C	0.565782	-0.623523	-1.10205	8.49115e-06	0.000192801
C11-1_C	D197_C	-0.392961	0.316567	-0.805593	0.0158868	0.0527368
C11-1_C	D198_C	-0.384752	0.113812	-0.295807	0.0915595	0.192169
C11-2_A1B	C11-2_C	-0.173442	-0.131125	0.75602	0.888183	0.931944
C11-2_A1B	C12-1_A	0.104413	-0.0364087	-0.348698	0.646757	0.762922
C11-2_A1B	C12-1_A1B	0.439762	0.0739541	0.168168	0.196687	0.334302
C11-2_A1B	C12-1_C	0.123371	0.188642	1.52906	0.828067	0.892803
C11-2_A1B	C12-2_A1B	0.992129	0.847633	0.854358	8.22596e-07	3.4555e-05
C11-2_A1B	C12-2_C	-0.217214	-0.153233	0.705446	0.829699	0.893842
C11-2_A1B	C13_A	-0.0578	-0.0632846	1.09489	0.985748	0.991449
C11-2_A1B	C13_A1B	-0.0730001	-0.0706557	0.967885	0.993898	0.996247
C11-2_A1B	C13_C	-0.131829	0.00395626	-0.0300106	0.657665	0.771081
C11-2_A1B	C101_A1B	0.825551	0.255311	0.309262	0.00305153	0.0154946
C11-2_A1B	C101_C	0.0542775	-0.00889624	-0.163903	0.837433	0.899189
C11-2_A1B	C102_A1B	0.873086	0.525984	0.602443	0.0134879	0.046523
C11-2_A1B	C102_C	0.00149266	-0.0264502	-17.7202	0.927733	0.956838
C11-2_A1B	C103_A	0.0194021	-0.059169	-3.04962	0.798567	0.872738
C11-2_A1B	C103_A1B	0.305965	0.131328	0.429224	0.550449	0.683727
C11-2_A1B	C103_C	0.0645908	0.16009	2.47853	0.75343	0.842039
C11-2_A1B	C104_A	0.176097	0.0600177	0.340822	0.702111	0.804482
C11-2_A1B	C104_A1B	0.441612	0.0284618	0.0644498	0.148026	0.272588
C11-2_A1B	C104_C	0.195977	0.0988637	0.504465	0.74713	0.837229
C11-2_A1B	C105_A1B	-0.0757834	-0.0756344	0.998033	0.999612	0.999723
C11-2_A1B	C105_C	-0.362731	-0.236031	0.650704	0.650863	0.765791
C11-2_A1B	C106_A1B	-0.188747	-0.0273356	0.144827	0.595277	0.721605
C11-2_A1B	C106_C	-0.337306	-0.262708	0.778842	0.790078	0.86733
C11-2_A1B	C107_A1B	0.977042	0.814688	0.83383	0.000419441	0.00358805
C11-2_A1B	C107_C	-0.20547	-0.200661	0.976596	0.987014	0.992284
C11-2_A1B	C108_A1B	0.912945	0.569937	0.624284	0.00358595	0.0175178
C11-2_A1B	C108_C	-0.233323	-0.0540202	0.231526	0.55125	0.684233
C11-2_A1B	C109_A1B	-0.154519	0.141693	-0.916999	0.332845	0.48298
C11-2_A1B	C109_C	0.276244	0.0777236	0.281358	0.50438	0.644805
C11-2_A1B	C110_A1B	0.449582	0.0582149	0.129487	0.166951	0.297392
C11-2_A1B	C110_C	-0.360633	-0.194255	0.538649	0.557269	0.689098
C11-2_A1B	C111_A1B	0.852766	0.324778	0.380853	0.00256619	0.0135939
C11-2_A1B	C111_C	0.123766	0.327288	2.64442	0.484589	0.627405
C11-2_A1B	C112_A1B	0.375743	0.14097	0.375176	0.411312	0.558485
C11-2_A1B	C112_C	0.0396757	0.232546	5.86118	0.522252	0.659921
C11-2_A1B	C113_A1B	0.581964	0.202089	0.347254	0.135065	0.255762
C11-2_A1B	C113_C	0.114791	-0.0821176	-0.715364	0.521368	0.659043
C11-2_A1B	C114_A1B	0.24169	-0.0544742	-0.225389	0.328528	0.478271
C11-2_A1B	C114_C	-0.10237	-0.373633	3.64984	0.346817	0.497977
C11-2_A1B	C115_A	-0.205491	-0.139589	0.679294	0.825472	0.891055
C11-2_A1B	C115_A1B	-0.268914	0.0792822	-0.294824	0.24913	0.395131
C11-2_A1B	C115_C	-0.312942	0.0361405	-0.115486	0.242766	0.388439
C11-2_A1B	C116_A1B	0.350593	-0.227085	-0.647716	0.052614	0.12792
C11-2_A1B	C116_C	0.172137	-0.422848	-2.45646	0.042534	0.109868
C11-2_A1B	C117_A1B	0.853866	0.486131	0.56933	0.0164399	0.0540262
C11-2_A1B	C117_C	-0.383663	-0.320114	0.834363	0.813815	0.882635
C11-2_A1B	C118_A1B	0.875962	0.515326	0.588297	0.0105351	0.0387841
C11-2_A1B	C118_C	-0.358079	-0.311335	0.869458	0.864318	0.916434
C11-2_A1B	C126_A	0.564332	0.0354625	0.0628398	0.0501095	0.12354
C11-2_A1B	C126_A1B	0.571825	0.315554	0.551836	0.293772	0.443489
C11-2_A1B	C126_C	0.298565	-0.0947316	-0.31729	0.190995	0.327631
C11-2_A1B	C127_A	0.264794	0.270353	1.02099	0.984498	0.990593
C11-2_A1B	C127_A1B	-0.263153	0.406596	-1.5451	0.0229137	0.0687766
C11-2_A1B	C127_C	0.123265	0.283237	2.29778	0.587191	0.714925
C11-2_A1B	C128_A1B	0.454743	0.153374	0.337276	0.27546	0.42394
C11-2_A1B	C128_C	0.153072	0.290001	1.89454	0.639634	0.757345
C11-2_A1B	D14-1_A	0.451737	0.326065	0.721803	0.629969	0.749986
C11-2_A1B	D14-1_C	0.416609	0.431233	1.0351	0.953863	0.972199
C11-2_A1B	D14-2_C	0.303911	-0.0243484	-0.0801168	0.272462	0.420965
C11-2_A1B	D14-3_A1B	0.331586	0.326246	0.983895	0.984497	0.990593
C11-2_A1B	D14-3_C	0.38725	0.342814	0.885252	0.867828	0.919315
C11-2_A1B	D15-1_A	-0.504244	0.299518	-0.593994	0.00505253	0.0225362
C11-2_A1B	D15-1_C	-0.187537	0.374539	-1.99715	0.0583008	0.137256
C11-2_A1B	D15-2_C	-0.247615	0.0270826	-0.109373	0.363616	0.514426
C11-2_A1B	D15-3_A1B	-0.312703	0.399745	-1.27835	0.015363	0.05141
C11-2_A1B	D15-3_C	-0.220711	0.28135	-1.27475	0.0956101	0.198419
C11-2_A1B	D16-1_A	-0.646298	0.0914822	-0.141548	0.00522383	0.0231675
C11-2_A1B	D16-1_C	-0.497802	0.238163	-0.478429	0.0104359	0.0385657
C11-2_A1B	D16-2_C	-0.409286	0.0537226	-0.131259	0.112895	0.224365
C11-2_A1B	D16-3_A1B	-0.50305	0.297247	-0.59089	0.00526454	0.0232965
C11-2_A1B	D16-3_C	-0.533744	0.179601	-0.336492	0.0116945	0.0419681
C11-2_A1B	D17-1_A	0.481885	0.217278	0.450891	0.322868	0.472166
C11-2_A1B	D17-1_C	0.37009	-0.301835	-0.815571	0.0231002	0.0692169
C11-2_A1B	D17-2_C	0.309345	0.26081	0.843104	0.863844	0.916212
C11-2_A1B	D17-3_A1B	0.238318	0.233346	0.97914	0.986371	0.991961
C11-2_A1B	D102_A	-0.0055444	0.025082	-4.52385	0.920819	0.952878
C11-2_A1B	D103_C	0.104004	-0.147045	-1.41384	0.412567	0.559624
C11-2_A1B	D104_A1B	0.258717	0.367375	1.41998	0.695409	0.799649
C11-2_A1B	D105_A	-0.10038	0.155689	-1.55099	0.403036	0.550777
C11-2_A1B	D106_C	0.0871894	-0.282682	-3.24216	0.219949	0.361323
C11-2_A1B	D107_A1B	-0.00776811	0.259123	-33.3572	0.375778	0.525292
C11-2_A1B	D108_C	-0.0192119	0.201461	-10.4862	0.468344	0.613464
C11-2_A1B	D109_C	0.180756	0.0653972	0.361798	0.703528	0.805581
C11-2_A1B	D110_A1B	0.384249	-0.15858	-0.4127	0.0667485	0.152014
C11-2_A1B	D112_C	-0.213647	0.11482	-0.537427	0.280854	0.429694
C11-2_A1B	D113_C	0.555586	0.20436	0.367828	0.173776	0.306598
C11-2_A1B	D114_A1B	0.065023	-0.28772	-4.4249	0.241154	0.386677
C11-2_A1B	D116_C	0.0691031	0.250684	3.62769	0.544114	0.678447
C11-2_A1B	D117_A	-0.039795	0.113529	-2.85284	0.617629	0.739752
C11-2_A1B	D117_C	0.0764568	0.447545	5.85357	0.188736	0.325468
C11-2_A1B	D118_A1B	0.300169	0.123173	0.410345	0.546326	0.680209
C11-2_A1B	D119_C	0.111323	-0.308186	-2.7684	0.16258	0.291866
C11-2_A1B	D121_C	-0.564842	-0.206049	0.364792	0.162047	0.291252
C11-2_A1B	D123_C	-0.54579	-0.1304	0.23892	0.118382	0.232404
C11-2_A1B	D125_C	0.24448	0.0455405	0.186275	0.508052	0.64749
C11-2_A1B	D126_A1B	0.385064	0.412697	1.07176	0.915065	0.949454
C11-2_A1B	D127_A	0.0710216	-0.0661436	-0.931316	0.65573	0.76928
C11-2_A1B	D128_C	0.0631348	-0.0868639	-1.37585	0.625731	0.746678
C11-2_A1B	D129_A1B	0.278154	0.314493	1.13064	0.897123	0.937745
C11-2_A1B	D130_C	0.0541558	0.0742872	1.37173	0.947695	0.968638
C11-2_A1B	D131_C	0.112049	-0.102178	-0.911906	0.485252	0.62795
C11-2_A1B	D132_A1B	0.403438	-0.241513	-0.598637	0.0286983	0.0817647
C11-2_A1B	D134_C	0.0814873	-0.000914102	-0.0112177	0.788709	0.866479
C11-2_A1B	D135_A	0.232713	-0.0273062	-0.117338	0.390947	0.539507
C11-2_A1B	D135_C	0.208397	0.470438	2.25741	0.331684	0.481777
C11-2_A1B	D136_A1B	0.392123	0.0432982	0.11042	0.228641	0.371515
C11-2_A1B	D137_C	0.145083	-0.237485	-1.63689	0.207737	0.346913
C11-2_A1B	D139_C	-0.516357	-0.149183	0.288914	0.171826	0.303959
C11-2_A1B	D141_C	0.183732	0.0846075	0.460494	0.743019	0.834279
C11-2_A1B	D142_A1B	0.385445	0.356226	0.924194	0.912448	0.947762
C11-2_A1B	D143_A1B	0.555453	-0.34375	-0.618865	0.00139818	0.00873726
C11-2_A1B	D143_C	-0.00598727	0.2792	-46.6322	0.342027	0.493135
C11-2_A1B	D144_C	-0.118013	0.172255	-1.45962	0.342432	0.493403
C11-2_A1B	D145_A1B	0.228578	0.306315	1.34009	0.785707	0.864113
C11-2_A1B	D145_C	0.00837555	0.0556951	6.64973	0.877812	0.925551
C11-2_A1B	D146_C	-0.473431	-0.351522	0.742498	0.632639	0.751826
C11-2_A1B	D147_A	-0.0687524	0.139163	-2.02412	0.497767	0.639199
C11-2_A1B	D147_A1B	0.230557	-0.0466014	-0.202126	0.361133	0.512022
C11-2_A1B	D147_C	0.0361047	0.112026	3.10281	0.804248	0.876249
C11-2_A1B	D148_A	0.328108	-0.0353043	-0.1076	0.222375	0.364184
C11-2_A1B	D148_A1B	0.370663	0.0237191	0.0639911	0.235631	0.380202
C11-2_A1B	D148_C	0.239935	0.161036	0.671166	0.789528	0.867
C11-2_A1B	D149_C	0.336104	-0.379114	-1.12797	0.0151131	0.0507889
C11-2_A1B	D150_C	0.348499	-0.30383	-0.871824	0.0279174	0.0801042
C11-2_A1B	D151_C	-0.0201681	0.198079	-9.82144	0.473465	0.617429
C11-2_A1B	D152_A1B	0.411902	-0.431608	-1.04784	0.00350214	0.0172099
C11-2_A1B	D152_C	-0.0272208	0.177356	-6.51548	0.50283	0.643561
C11-2_A1B	D153_C	0.436587	0.014184	0.0324885	0.140835	0.263524
C11-2_A1B	D154_A	0.0408012	-0.0774723	-1.89878	0.700692	0.803462
C11-2_A1B	D154_A1B	0.158225	-0.359359	-2.27118	0.0821327	0.176998
C11-2_A1B	D154_C	0.276285	-0.276638	-1.00128	0.0654434	0.149753
C11-2_A1B	D155_A	0.12954	-0.0878985	-0.678546	0.478499	0.621987
C11-2_A1B	D155_A1B	0.134624	-0.385149	-2.86093	0.07886	0.171826
C11-2_A1B	D155_C	0.303543	-0.259644	-0.855378	0.0601931	0.140607
C11-2_A1B	D156_C	-0.328662	0.421499	-1.28247	0.0102775	0.0381261
C11-2_A1B	D157_C	-0.308892	0.416019	-1.34681	0.0133846	0.0463411
C11-2_A1B	D158_C	-0.249377	-0.251107	1.00694	0.995221	0.997081
C11-2_A1B	D159_C	-0.227742	-0.25231	1.10788	0.932574	0.959667
C11-2_A1B	D160_A1B	-0.00248744	0.375473	-150.947	0.197341	0.334957
C11-2_A1B	D162_C	0.0900018	-0.179962	-1.99954	0.377085	0.526822
C11-2_A1B	D163_C	0.158172	-0.266912	-1.68747	0.159939	0.288275
C11-2_A1B	D164_A1B	0.0852307	0.220999	2.59296	0.651313	0.766165
C11-2_A1B	D166_C	-0.120677	0.463077	-3.83734	0.04338	0.111469
C11-2_A1B	D167_C	0.0167524	0.455079	27.165	0.123742	0.239857
C11-2_A1B	D169_A1B	0.201033	-0.233501	-1.16151	0.151757	0.277414
C11-2_A1B	D169_C	0.222384	-0.340165	-1.52963	0.0596211	0.139627
C11-2_A1B	D170_A1B	0.351166	-0.260665	-0.742286	0.0397755	0.10484
C11-2_A1B	D170_C	0.303099	-0.079669	-0.262848	0.202463	0.340922
C11-2_A1B	D171_A1B	0.0341419	0.315694	9.24651	0.342192	0.49325
C11-2_A1B	D173_A	0.465018	0.256756	0.552142	0.434056	0.579553
C11-2_A1B	D173_C	0.414007	0.344156	0.831282	0.79107	0.867926
C11-2_A1B	D174_C	0.362511	0.124368	0.343074	0.4084	0.555741
C11-2_A1B	D175_A1B	0.240799	0.238703	0.991295	0.994242	0.996511
C11-2_A1B	D176_A	0.458561	0.261457	0.570168	0.459734	0.604913
C11-2_A1B	D176_C	0.430237	0.363123	0.844007	0.795896	0.87093
C11-2_A1B	D177_C	0.303377	0.0937791	0.309117	0.476925	0.620544
C11-2_A1B	D178_A1B	0.246468	0.237659	0.964257	0.975774	0.985521
C11-2_A1B	D179_A	0.478032	0.3648	0.763129	0.654238	0.768525
C11-2_A1B	D179_C	0.313266	0.2652	0.846565	0.8648	0.916722
C11-2_A1B	D180_C	0.241739	-0.16047	-0.663818	0.184977	0.320635
C11-2_A1B	D181_A1B	0.340602	0.399552	1.17307	0.824489	0.890438
C11-2_A1B	D182_A	0.335414	-0.372851	-1.11162	0.0162405	0.0536038
C11-2_A1B	D182_C	0.450172	-0.320471	-0.711886	0.00801293	0.0316281
C11-2_A1B	D183_C	0.319796	0.261109	0.816485	0.835165	0.897618
C11-2_A1B	D184_A1B	-0.198822	-0.28313	1.42403	0.771296	0.854297
C11-2_A1B	D185_C	0.0241037	-0.0140558	-0.583137	0.901435	0.940563
C11-2_A1B	D186_C	0.0123298	-0.0711793	-5.77296	0.786093	0.864483
C11-2_A1B	D188_A	0.474589	0.191103	0.402671	0.295318	0.444771
C11-2_A1B	D188_A1B	0.428959	-0.156347	-0.364479	0.0455198	0.115281
C11-2_A1B	D188_C	0.450079	0.0431246	0.0958157	0.151804	0.277459
C11-2_A1B	D189_C	0.0929045	-0.314234	-3.38233	0.174535	0.307562
C11-2_A1B	D191_A	-0.657103	-0.0827676	0.125958	0.022199	0.0671681
C11-2_A1B	D191_C	-0.576916	0.0578828	-0.100332	0.0201924	0.062641
C11-2_A1B	D192_C	-0.579026	0.066211	-0.114349	0.0182668	0.0583429
C11-2_A1B	D193_A1B	-0.580118	0.00771574	-0.0133003	0.0296027	0.0836699
C11-2_A1B	D193_C	-0.590599	0.0846191	-0.143277	0.0132371	0.0459493
C11-2_A1B	D194_A	-0.106111	0.276964	-2.61014	0.204614	0.343478
C11-2_A1B	D194_C	0.182233	0.433479	2.3787	0.363752	0.514457
C11-2_A1B	D195_C	0.49257	0.0119714	0.024304	0.0869505	0.184792
C11-2_A1B	D196_A1B	0.727207	0.40571	0.557901	0.110135	0.220459
C11-2_A1B	D196_C	0.403521	0.0862153	0.213657	0.267891	0.416377
C11-2_A1B	D197_C	-0.186358	-0.414536	2.22441	0.41254	0.559624
C11-2_A1B	D198_C	-0.0445597	-0.364037	8.16964	0.274214	0.422922
C11-2_C	C12-1_A	0.770577	0.87422	1.1345	0.285743	0.435121
C11-2_C	C12-1_A1B	0.588042	0.763185	1.29784	0.285492	0.434883
C11-2_C	C12-1_C	0.715142	0.703692	0.983989	0.940366	0.963864
C11-2_C	C12-2_A1B	-0.147604	-0.586734	3.97506	0.0890623	0.188177
C11-2_C	C12-2_C	0.983938	0.99295	1.00916	0.179102	0.313351
C11-2_C	C13_A	-0.0626997	-0.429009	6.84229	0.198887	0.336398
C11-2_C	C13_A1B	-0.32796	-0.460987	1.40562	0.608092	0.731881
C11-2_C	C13_C	-0.365249	-0.50899	1.39354	0.562562	0.69367
C11-2_C	C101_A1B	0.279789	0.745288	2.66375	0.0285355	0.0814477
C11-2_C	C101_C	0.842421	0.956863	1.13585	0.0278169	0.0798685
C11-2_C	C102_A1B	0.212668	0.515613	2.4245	0.250143	0.396486
C11-2_C	C102_C	0.873335	0.95878	1.09784	0.0582409	0.137189
C11-2_C	C103_A	0.795078	0.748949	0.941981	0.710142	0.81016
C11-2_C	C103_A1B	0.628809	0.612374	0.973863	0.93087	0.958314
C11-2_C	C103_C	0.793908	0.601721	0.757922	0.210261	0.350254
C11-2_C	C104_A	0.628375	0.867154	1.37999	0.0586088	0.137813
C11-2_C	C104_A1B	0.531349	0.788232	1.48345	0.123434	0.239527
C11-2_C	C104_C	0.597472	0.737275	1.23399	0.407446	0.554885
C11-2_C	C105_A1B	0.00180146	0.636232	353.176	0.0149384	0.0503476
C11-2_C	C105_C	-0.022593	0.786676	-34.8195	0.000428753	0.0036444
C11-2_C	C106_A1B	0.0724085	0.572759	7.91011	0.0602202	0.140632
C11-2_C	C106_C	0.0104745	0.812812	77.599	0.000262213	0.00256004
C11-2_C	C107_A1B	-0.0647287	-0.563215	8.70116	0.0630987	0.14595
C11-2_C	C107_C	0.964265	0.979715	1.01602	0.351629	0.502769
C11-2_C	C108_A1B	-0.251309	0.553351	-2.20188	0.00429411	0.0200158
C11-2_C	C108_C	0.906215	0.969834	1.0702	0.0582654	0.137228
C11-2_C	C109_A1B	-0.0788682	0.797102	-10.1068	0.000147281	0.00167855
C11-2_C	C109_C	0.147865	0.708655	4.79259	0.0169945	0.0553466
C11-2_C	C110_A1B	0.16117	0.707541	4.39002	0.0195253	0.0611058
C11-2_C	C110_C	0.527517	0.920484	1.74494	0.00110274	0.00734216
C11-2_C	C111_A1B	0.174863	-0.519205	-2.96921	0.0146842	0.049693
C11-2_C	C111_C	0.693051	-0.166157	-0.239747	0.000916735	0.00643899
C11-2_C	C112_A1B	0.643916	0.551781	0.856915	0.640531	0.757944
C11-2_C	C112_C	0.74443	0.485065	0.651592	0.16216	0.291323
C11-2_C	C113_A1B	0.0575087	0.490879	8.53573	0.119591	0.233949
C11-2_C	C113_C	0.406049	0.726557	1.78933	0.11143	0.222272
C11-2_C	C114_A1B	0.412205	-0.0737738	-0.178974	0.0965037	0.199892
C11-2_C	C114_C	0.61273	0.50057	0.816949	0.596355	0.722381
C11-2_C	C115_A	0.228535	0.054719	0.239433	0.563802	0.694706
C11-2_C	C115_A1B	0.0413894	-0.401247	-9.69444	0.130029	0.248854
C11-2_C	C115_C	0.0655033	-0.285398	-4.35701	0.243832	0.389499
C11-2_C	C116_A1B	0.332091	0.665089	2.00273	0.138324	0.26029
C11-2_C	C116_C	0.546289	0.82594	1.51191	0.0681186	0.154312
C11-2_C	C117_A1B	-0.48991	-0.798325	1.62954	0.0701603	0.157358
C11-2_C	C117_C	-0.0134739	0.845297	-62.7361	4.786e-05	0.0007314
C11-2_C	C118_A1B	-0.49602	-0.744491	1.50093	0.176545	0.310256
C11-2_C	C118_C	-0.017522	0.831299	-47.4431	8.63446e-05	0.00112734
C11-2_C	C126_A	-0.0422786	0.483467	-11.4353	0.0644488	0.14816
C11-2_C	C126_A1B	-0.213748	0.0259723	-0.121509	0.430231	0.576078
C11-2_C	C126_C	0.028815	0.738068	25.614	0.00291041	0.0149837
C11-2_C	C127_A	0.390377	-0.427454	-1.09498	0.00480155	0.0217571
C11-2_C	C127_A1B	-0.0804845	-0.864235	10.7379	6.6407e-05	0.00092613
C11-2_C	C127_C	0.0491142	-0.382253	-7.78294	0.142569	0.265889
C11-2_C	C128_A1B	0.599048	0.560777	0.936114	0.851486	0.908199
C11-2_C	C128_C	0.72354	0.381189	0.526839	0.0955886	0.198398
C11-2_C	D14-1_A	0.253677	-0.692039	-2.72803	0.000311034	0.00290604
C11-2_C	D14-1_C	0.417853	-0.365723	-0.875243	0.00717169	0.029134
C11-2_C	D14-2_C	0.560446	0.78615	1.40272	0.165073	0.294773
C11-2_C	D14-3_A1B	0.281626	-0.280993	-0.997753	0.0606094	0.141333
C11-2_C	D14-3_C	0.484435	0.202335	0.417671	0.29367	0.443412
C11-2_C	D15-1_A	0.508467	0.156143	0.307085	0.190698	0.327307
C11-2_C	D15-1_C	0.585578	0.14034	0.23966	0.0856645	0.182684
C11-2_C	D15-2_C	0.665608	0.843952	1.26794	0.161014	0.289875
C11-2_C	D15-3_A1B	0.553377	-0.027963	-0.0505315	0.0345816	0.0943387
C11-2_C	D15-3_C	0.643716	0.558402	0.867465	0.663709	0.775241
C11-2_C	D16-1_A	0.179128	0.221059	1.23408	0.887263	0.931562
C11-2_C	D16-1_C	0.0808	0.249013	3.08184	0.573676	0.703532
C11-2_C	D16-2_C	0.139706	0.155482	1.11293	0.958259	0.974395
C11-2_C	D16-3_A1B	0.237173	-0.338585	-1.42758	0.0537978	0.129674
C11-2_C	D16-3_C	0.105107	0.0750327	0.713868	0.921614	0.953167
C11-2_C	D17-1_A	0.0241426	-0.790455	-32.7411	0.00037201	0.00329747
C11-2_C	D17-1_C	0.0877756	0.774263	8.82094	0.00221532	0.0122268
C11-2_C	D17-2_C	0.105271	-0.878728	-8.34729	1.67477e-06	5.75612e-05
C11-2_C	D17-3_A1B	-0.0981703	-0.197483	2.01164	0.741566	0.833058
C11-2_C	D102_A	0.786888	0.774954	0.984833	0.920913	0.952878
C11-2_C	D103_C	0.559338	0.339873	0.607635	0.367124	0.517542
C11-2_C	D104_A1B	0.556805	0.268701	0.482577	0.252362	0.398868
C11-2_C	D105_A	0.108813	0.141881	1.30391	0.913175	0.948008
C11-2_C	D106_C	-0.116997	-0.199	1.7009	0.784781	0.863652
C11-2_C	D107_A1B	0.0451112	-0.487555	-10.8078	0.0607064	0.141502
C11-2_C	D108_C	0.716651	0.593963	0.828804	0.481403	0.624456
C11-2_C	D109_C	0.797775	0.236628	0.296611	0.00573744	0.024747
C11-2_C	D110_A1B	0.500873	0.706244	1.41003	0.285423	0.434883
C11-2_C	D112_C	0.347719	0.556815	1.60133	0.389178	0.537969
C11-2_C	D113_C	0.176022	-0.565618	-3.21334	0.0078722	0.0311785
C11-2_C	D114_A1B	0.0877639	0.624198	7.11224	0.0366721	0.0986183
C11-2_C	D116_C	0.789593	0.761623	0.964576	0.819591	0.886924
C11-2_C	D117_A	0.586099	0.652291	1.11294	0.727027	0.823266
C11-2_C	D117_C	0.663179	-0.0882211	-0.133028	0.00400037	0.0189824
C11-2_C	D118_A1B	0.232441	0.767507	3.30194	0.0116379	0.0417997
C11-2_C	D119_C	0.735374	0.932021	1.26741	0.0173404	0.0560925
C11-2_C	D121_C	0.669899	0.851498	1.27109	0.143305	0.266677
C11-2_C	D123_C	-0.190819	0.447494	-2.34512	0.0285517	0.0814805
C11-2_C	D125_C	0.464663	-0.348267	-0.749505	0.00491489	0.0221037
C11-2_C	D126_A1B	0.498785	0.149237	0.299201	0.197272	0.334957
C11-2_C	D127_A	0.760843	0.72473	0.952536	0.793472	0.869571
C11-2_C	D128_C	0.534037	0.16283	0.304904	0.161453	0.290454
C11-2_C	D129_A1B	0.568367	0.420734	0.740251	0.523646	0.661057
C11-2_C	D130_C	0.69448	0.849105	1.22265	0.198347	0.335995
C11-2_C	D131_C	0.815235	0.723823	0.887871	0.461713	0.606934
C11-2_C	D132_A1B	0.449104	0.759726	1.69165	0.0966232	0.200068
C11-2_C	D134_C	0.772433	0.908205	1.17577	0.111192	0.222044
C11-2_C	D135_A	0.575324	0.664757	1.15545	0.636011	0.754339
C11-2_C	D135_C	0.605774	-0.526763	-0.869571	2.92455e-05	0.000498147
C11-2_C	D136_A1B	0.27919	0.680369	2.43694	0.078057	0.170603
C11-2_C	D137_C	0.739554	0.857254	1.15915	0.279291	0.428305
C11-2_C	D139_C	0.642634	0.854691	1.32998	0.0974945	0.201393
C11-2_C	D141_C	0.441455	-0.458302	-1.03816	0.00166013	0.00989762
C11-2_C	D142_A1B	0.514094	0.362842	0.705789	0.541545	0.676193
C11-2_C	D143_A1B	0.26936	0.926843	3.44091	1.02806e-05	0.000223487
C11-2_C	D143_C	0.691047	0.768743	1.11243	0.58722	0.714925
C11-2_C	D144_C	0.836278	-0.147824	-0.176765	1.05558e-05	0.000226917
C11-2_C	D145_A1B	0.491632	0.456896	0.929344	0.884335	0.929891
C11-2_C	D145_C	0.456861	-0.0412179	-0.0902198	0.0827846	0.177939
C11-2_C	D146_C	0.442268	0.908685	2.0546	0.00069708	0.00525511
C11-2_C	D147_A	0.164841	0.470913	2.85677	0.263063	0.411513
C11-2_C	D147_A1B	-0.105909	0.305082	-2.88061	0.171454	0.303424
C11-2_C	D147_C	0.292631	0.205322	0.70164	0.762415	0.848315
C11-2_C	D148_A	0.309626	0.5588	1.80476	0.312937	0.462603
C11-2_C	D148_A1B	-0.0451101	0.795572	-17.6362	0.000240605	0.00240896
C11-2_C	D148_C	0.327351	-0.510186	-1.55853	0.00339185	0.0168139
C11-2_C	D149_C	0.305903	0.752293	2.45925	0.0316431	0.0881617
C11-2_C	D150_C	0.408352	0.504821	1.23624	0.691883	0.797279
C11-2_C	D151_C	-0.102907	-0.921139	8.95116	1.26207e-06	4.78185e-05
C11-2_C	D152_A1B	-0.124249	0.88399	-7.11467	8.3035e-07	3.47967e-05
C11-2_C	D152_C	0.272972	0.484151	1.77363	0.420348	0.566995
C11-2_C	D153_C	0.34862	0.133493	0.382917	0.456271	0.601319
C11-2_C	D154_A	0.00866764	0.245082	28.2755	0.433212	0.578736
C11-2_C	D154_A1B	-0.0728924	0.925794	-12.7008	3.38278e-08	3.26833e-06
C11-2_C	D154_C	0.278745	0.950404	3.40958	4.93932e-07	2.3861e-05
C11-2_C	D155_A	0.0703838	0.620845	8.82085	0.0333053	0.0916911
C11-2_C	D155_A1B	-0.153311	0.911669	-5.94654	4.01475e-08	3.77408e-06
C11-2_C	D155_C	0.28842	0.957503	3.31982	1.51243e-07	1.01164e-05
C11-2_C	D156_C	-0.290653	-0.809878	2.7864	0.0072537	0.029334
C11-2_C	D157_C	-0.289124	-0.859829	2.97391	0.0012417	0.00798022
C11-2_C	D158_C	0.045919	0.783901	17.0714	0.00105367	0.00709366
C11-2_C	D159_C	0.051369	0.809081	15.7504	0.00049803	0.00407205
C11-2_C	D160_A1B	0.0976097	-0.350337	-3.58916	0.132348	0.252182
C11-2_C	D162_C	0.100314	0.84159	8.38952	0.000258394	0.00253168
C11-2_C	D163_C	0.11317	0.862795	7.62387	0.000111844	0.00136977
C11-2_C	D164_A1B	-0.131996	0.480589	-3.64094	0.0331328	0.0913754
C11-2_C	D166_C	-0.140229	-0.864857	6.16746	0.000144421	0.00165565
C11-2_C	D167_C	-0.0895954	-0.806448	9.001	0.000860565	0.00613615
C11-2_C	D169_A1B	-0.198953	0.800515	-4.02363	2.3991e-05	0.000426613
C11-2_C	D169_C	-0.0192505	0.810219	-42.0882	0.000197767	0.00208228
C11-2_C	D170_A1B	-0.212914	0.933843	-4.386	6.48682e-10	1.94644e-07
C11-2_C	D170_C	-0.0149804	0.289408	-19.3191	0.309918	0.459605
C11-2_C	D171_A1B	-0.123428	-0.720738	5.83936	0.010841	0.0395919
C11-2_C	D173_A	0.249954	-0.637025	-2.54857	0.00106518	0.00715567
C11-2_C	D173_C	0.436451	0.0108932	0.0249586	0.138121	0.259971
C11-2_C	D174_C	0.522899	0.342932	0.655829	0.469459	0.614277
C11-2_C	D175_A1B	0.304515	-0.121274	-0.398254	0.156764	0.284232
C11-2_C	D176_A	0.262694	-0.616162	-2.34555	0.00134836	0.00848692
C11-2_C	D176_C	0.415623	-0.0990175	-0.238239	0.0787528	0.171692
C11-2_C	D177_C	0.566244	0.374692	0.661714	0.420745	0.567344
C11-2_C	D178_A1B	0.307568	-0.110126	-0.358053	0.164439	0.293971
C11-2_C	D179_A	0.265088	-0.741834	-2.79845	6.92444e-05	0.00095498
C11-2_C	D179_C	0.526997	0.109868	0.208479	0.122691	0.238351
C11-2_C	D180_C	0.598523	0.947876	1.58369	0.000279947	0.00268833
C11-2_C	D181_A1B	0.357652	-0.429487	-1.20085	0.00683772	0.0280931
C11-2_C	D182_A	0.224366	0.544327	2.42606	0.215072	0.355984
C11-2_C	D182_C	0.160018	0.548575	3.42821	0.139862	0.262274
C11-2_C	D183_C	0.274804	-0.905516	-3.29513	7.05772e-09	1.01439e-06
C11-2_C	D184_A1B	-0.0635631	0.592543	-9.32212	0.0155923	0.0519874
C11-2_C	D185_C	0.883635	0.91456	1.035	0.597748	0.723715
C11-2_C	D186_C	0.887058	0.941198	1.06103	0.269188	0.417651
C11-2_C	D188_A	0.202037	-0.773818	-3.83008	6.16287e-05	0.000882854
C11-2_C	D188_A1B	0.0545466	0.594854	10.9054	0.0407396	0.106544
C11-2_C	D188_C	0.317804	-0.0682853	-0.214866	0.196971	0.334655
C11-2_C	D189_C	0.547757	0.888257	1.62163	0.00957023	0.0361268
C11-2_C	D191_A	0.137768	0.759103	5.51003	0.00550323	0.0241014
C11-2_C	D191_C	0.0379886	0.505443	13.3051	0.0924042	0.193475
C11-2_C	D192_C	0.0522306	0.521467	9.98394	0.0877928	0.186014
C11-2_C	D193_A1B	0.207788	0.327784	1.57749	0.674347	0.783352
C11-2_C	D193_C	0.0339646	0.54968	16.1839	0.0580986	0.136984
C11-2_C	D194_A	0.509761	-0.799152	-1.5677	7.34454e-08	5.80586e-06
C11-2_C	D194_C	0.236533	-0.856016	-3.61901	8.2061e-07	3.4555e-05
C11-2_C	D195_C	0.230549	-0.320728	-1.39115	0.0656647	0.150071
C11-2_C	D196_A1B	-2.67814e-05	-0.92665	34600.4	1.13996e-07	7.99396e-06
C11-2_C	D196_C	0.231689	-0.407817	-1.76019	0.0299429	0.0844257
C11-2_C	D197_C	-0.100026	0.782569	-7.82364	0.00018446	0.00197655
C11-2_C	D198_C	-0.159168	0.619554	-3.89246	0.00408791	0.019321
C12-1_A	C12-1_A1B	0.759604	0.739236	0.973186	0.880096	0.926779
C12-1_A	C12-1_C	0.769335	0.753275	0.979126	0.901316	0.940525
C12-1_A	C12-2_A1B	0.10322	-0.388076	-3.75968	0.0958872	0.198805
C12-1_A	C12-2_C	0.738866	0.896494	1.21334	0.100528	0.20614
C12-1_A	C13_A	-0.035692	-0.159986	4.48241	0.683423	0.790464
C12-1_A	C13_A1B	-0.300282	-0.15306	0.509721	0.613701	0.736701
C12-1_A	C13_C	-0.43532	-0.182119	0.418358	0.359675	0.510818
C12-1_A	C101_A1B	0.546796	0.697232	1.27512	0.42077	0.567344
C12-1_A	C101_C	0.821207	0.868897	1.05807	0.585532	0.713694
C12-1_A	C102_A1B	0.465292	0.603448	1.29692	0.527915	0.664902
C12-1_A	C102_C	0.81605	0.912474	1.11816	0.19738	0.334957
C12-1_A	C103_A	0.939673	0.948755	1.00966	0.785392	0.863877
C12-1_A	C103_A1B	0.732661	0.730944	0.997656	0.990427	0.994143
C12-1_A	C103_C	0.808673	0.780887	0.965639	0.806339	0.877617
C12-1_A	C104_A	0.914113	0.835056	0.913514	0.259625	0.407467
C12-1_A	C104_A1B	0.723717	0.590283	0.815627	0.441252	0.586995
C12-1_A	C104_C	0.695036	0.532805	0.766587	0.392366	0.5403
C12-1_A	C105_A1B	0.0953308	0.324403	3.40291	0.434292	0.579737
C12-1_A	C105_C	-0.218972	0.524523	-2.39539	0.00898208	0.0344071
C12-1_A	C106_A1B	0.0848212	0.293229	3.45702	0.481177	0.624209
C12-1_A	C106_C	-0.179456	0.643998	-3.58861	0.00213242	0.0118786
C12-1_A	C107_A1B	0.166849	-0.358388	-2.14798	0.0778037	0.170178
C12-1_A	C107_C	0.711835	0.89564	1.25821	0.0697576	0.156678
C12-1_A	C108_A1B	0.0155045	0.447889	28.8877	0.130026	0.248854
C12-1_A	C108_C	0.682654	0.787168	1.1531	0.455686	0.600776
C12-1_A	C109_A1B	-0.148919	0.64155	-4.30804	0.00311907	0.0157548
C12-1_A	C109_C	0.225654	0.48929	2.16832	0.32147	0.470993
C12-1_A	C110_A1B	0.318059	0.4641	1.45916	0.574442	0.703968
C12-1_A	C110_C	0.302763	0.734107	2.42469	0.042536	0.109868
C12-1_A	C111_A1B	0.364425	-0.139403	-0.382529	0.0900944	0.189896
C12-1_A	C111_C	0.698659	0.0450675	0.0645058	0.0078233	0.0310486
C12-1_A	C112_A1B	0.75889	0.538092	0.709052	0.203202	0.341669
C12-1_A	C112_C	0.760468	0.50157	0.659555	0.147881	0.272349
C12-1_A	C113_A1B	0.33085	0.255826	0.773238	0.789801	0.86719
C12-1_A	C113_C	0.392452	0.50961	1.29853	0.632169	0.751644
C12-1_A	C114_A1B	0.397974	0.152669	0.383615	0.385596	0.534632
C12-1_A	C114_C	0.427352	0.62613	1.46514	0.366343	0.516934
C12-1_A	C115_A	0.0415508	0.338217	8.13985	0.313641	0.463269
C12-1_A	C115_A1B	-0.117736	-0.0296319	0.25168	0.773608	0.85546
C12-1_A	C115_C	-0.116911	0.098361	-0.841332	0.483081	0.626026
C12-1_A	C116_A1B	0.407336	0.311142	0.763846	0.719656	0.817634
C12-1_A	C116_C	0.523514	0.517079	0.987708	0.977156	0.986458
C12-1_A	C117_A1B	-0.302694	-0.673078	2.22363	0.10203	0.208402
C12-1_A	C117_C	-0.333106	0.696737	-2.09164	8.94242e-05	0.00115799
C12-1_A	C118_A1B	-0.277372	-0.649468	2.3415	0.112147	0.223203
C12-1_A	C118_C	-0.329244	0.685752	-2.08281	0.000125421	0.00148583
C12-1_A	C126_A	0.0554297	0.643684	11.6126	0.0214135	0.0653453
C12-1_A	C126_A1B	-0.103483	0.33281	-3.21609	0.144353	0.267838
C12-1_A	C126_C	0.0076628	0.802425	104.717	0.000367746	0.00326466
C12-1_A	C127_A	0.575989	-0.140098	-0.24323	0.00965781	0.0363584
C12-1_A	C127_A1B	-0.203119	-0.635941	3.13088	0.0767779	0.168478
C12-1_A	C127_C	0.206178	-0.46389	-2.24995	0.0209621	0.0644199
C12-1_A	C128_A1B	0.745525	0.710653	0.953225	0.809465	0.879758
C12-1_A	C128_C	0.779817	0.587424	0.753284	0.228392	0.371212
C12-1_A	D14-1_A	0.614107	-0.515517	-0.839457	3.01639e-05	0.000508315
C12-1_A	D14-1_C	0.72203	-0.00331416	-0.00459006	0.00297933	0.0152258
C12-1_A	D14-2_C	0.729693	0.662991	0.908588	0.673269	0.782571
C12-1_A	D14-3_A1B	0.589024	-0.295174	-0.501123	0.0014653	0.0090284
C12-1_A	D14-3_C	0.747454	0.419142	0.560759	0.0911999	0.191622
C12-1_A	D15-1_A	0.35368	0.0592851	0.167623	0.313975	0.463605
C12-1_A	D15-1_C	0.493896	0.0624305	0.126404	0.12033	0.234946
C12-1_A	D15-2_C	0.512728	0.686064	1.33807	0.373817	0.523477
C12-1_A	D15-3_A1B	0.43267	-0.149332	-0.345141	0.046448	0.117154
C12-1_A	D15-3_C	0.521648	0.42429	0.813365	0.683369	0.790454
C12-1_A	D16-1_A	-0.155858	0.222776	-1.42936	0.213063	0.353652
C12-1_A	D16-1_C	-0.217513	-0.0107219	0.0492933	0.494915	0.636759
C12-1_A	D16-2_C	-0.118986	0.188307	-1.5826	0.314218	0.463728
C12-1_A	D16-3_A1B	-0.122235	-0.227276	1.85934	0.724852	0.821552
C12-1_A	D16-3_C	-0.190987	0.116164	-0.608229	0.314344	0.463871
C12-1_A	D17-1_A	0.310855	-0.57207	-1.84031	0.00160771	0.00963694
C12-1_A	D17-1_C	0.361278	0.805297	2.22902	0.0170503	0.0554662
C12-1_A	D17-2_C	0.305342	-0.605519	-1.98308	0.000963551	0.00669481
C12-1_A	D17-3_A1B	0.133621	-0.294924	-2.20717	0.154862	0.281648
C12-1_A	D102_A	0.933548	0.88772	0.950909	0.373474	0.523325
C12-1_A	D103_C	0.629965	0.634911	1.00785	0.978659	0.987231
C12-1_A	D104_A1B	0.624234	0.621324	0.995339	0.987693	0.992605
C12-1_A	D105_A	0.119015	-0.0361813	-0.304007	0.613197	0.736389
C12-1_A	D106_C	-0.0079933	0.000280948	-0.0351479	0.978578	0.987207
C12-1_A	D107_A1B	-0.0274998	-0.203546	7.40171	0.561498	0.692947
C12-1_A	D108_C	0.668969	0.451344	0.674687	0.29533	0.444771
C12-1_A	D109_C	0.70425	0.527454	0.748959	0.348213	0.49928
C12-1_A	D110_A1B	0.640613	0.561578	0.876625	0.687208	0.793259
C12-1_A	D112_C	0.19289	0.288862	1.49754	0.740678	0.832676
C12-1_A	D113_C	0.315325	-0.237117	-0.751977	0.0652202	0.149368
C12-1_A	D114_A1B	0.155736	0.344441	2.2117	0.511913	0.650876
C12-1_A	D116_C	0.719335	0.856434	1.19059	0.225441	0.367769
C12-1_A	D117_A	0.67372	0.530852	0.787942	0.462939	0.607942
C12-1_A	D117_C	0.702509	0.0202858	0.0288763	0.00569835	0.0246395
C12-1_A	D118_A1B	0.312023	0.837674	2.68465	0.00385384	0.0184634
C12-1_A	D119_C	0.601098	0.85955	1.42997	0.0528042	0.128203
C12-1_A	D121_C	0.360827	0.598829	1.6596	0.309019	0.458638
C12-1_A	D123_C	-0.318018	0.125421	-0.394383	0.139348	0.261729
C12-1_A	D125_C	0.589195	0.0529035	0.0897894	0.0430476	0.110828
C12-1_A	D126_A1B	0.610749	0.529523	0.867005	0.695452	0.799649
C12-1_A	D127_A	0.961927	0.918546	0.954902	0.203984	0.342591
C12-1_A	D128_C	0.614159	0.490365	0.798434	0.561261	0.692803
C12-1_A	D129_A1B	0.64798	0.494464	0.763085	0.455722	0.600778
C12-1_A	D130_C	0.664098	0.760785	1.14559	0.520602	0.658642
C12-1_A	D131_C	0.718431	0.864974	1.20398	0.185102	0.320821
C12-1_A	D132_A1B	0.597383	0.712341	1.19244	0.51036	0.649376
C12-1_A	D134_C	0.711869	0.920825	1.29353	0.0224426	0.0677131
C12-1_A	D135_A	0.849479	0.766529	0.902353	0.431474	0.577124
C12-1_A	D135_C	0.744402	-0.123136	-0.165415	0.0004351	0.00367679
C12-1_A	D136_A1B	0.426462	0.508865	1.19322	0.731759	0.82664
C12-1_A	D137_C	0.66302	0.902137	1.36065	0.0261367	0.0761125
C12-1_A	D139_C	0.329985	0.620088	1.87914	0.214709	0.355588
C12-1_A	D141_C	0.566119	-0.0676976	-0.119582	0.0212958	0.0650888
C12-1_A	D142_A1B	0.634337	0.446909	0.704529	0.384811	0.5338
C12-1_A	D143_A1B	0.42168	0.823167	1.95211	0.0200092	0.0621949
C12-1_A	D143_C	0.580839	0.728761	1.25467	0.394573	0.54228
C12-1_A	D144_C	0.58587	0.211037	0.360211	0.137988	0.259798
C12-1_A	D145_A1B	0.515015	0.738469	1.43388	0.22048	0.361903
C12-1_A	D145_C	0.506176	0.338953	0.669636	0.506591	0.646424
C12-1_A	D146_C	0.135678	0.77346	5.70071	0.00378191	0.0182242
C12-1_A	D147_A	0.116351	0.294058	2.52733	0.545854	0.679997
C12-1_A	D147_A1B	-0.108095	0.474164	-4.38656	0.0428913	0.110564
C12-1_A	D147_C	0.291273	0.188988	0.648834	0.724356	0.821258
C12-1_A	D148_A	0.555706	0.615174	1.10701	0.768744	0.852684
C12-1_A	D148_A1B	0.0460769	0.723808	15.7087	0.00477897	0.0216661
C12-1_A	D148_C	0.487019	-0.169952	-0.348965	0.0223849	0.0675758
C12-1_A	D149_C	0.3021	0.777263	2.57287	0.0183811	0.0585797
C12-1_A	D150_C	0.454039	0.683341	1.50503	0.262103	0.410494
C12-1_A	D151_C	-0.083837	-0.712533	8.49903	0.00871768	0.0336685
C12-1_A	D152_A1B	0.0834205	0.673623	8.07503	0.0172646	0.0559532
C12-1_A	D152_C	0.130476	0.249227	1.91013	0.688916	0.794861
C12-1_A	D153_C	0.434242	0.435483	1.00286	0.996037	0.997414
C12-1_A	D154_A	0.0223038	0.404286	18.1263	0.187175	0.323704
C12-1_A	D154_A1B	0.0534847	0.779094	14.5667	0.00132229	0.00834999
C12-1_A	D154_C	0.32005	0.708184	2.21273	0.0733365	0.162886
C12-1_A	D155_A	0.0696896	0.694891	9.97122	0.0105985	0.0389349
C12-1_A	D155_A1B	0.00680317	0.74946	110.163	0.00174064	0.010265
C12-1_A	D155_C	0.383921	0.741656	1.93179	0.0745581	0.164778
C12-1_A	D156_C	-0.247805	-0.764354	3.0845	0.014474	0.0491436
C12-1_A	D157_C	-0.26288	-0.79373	3.01937	0.00839456	0.0327846
C12-1_A	D158_C	-0.0620747	0.634288	-10.2181	0.00851757	0.0330867
C12-1_A	D159_C	-0.0333113	0.626585	-18.81	0.0125676	0.0441631
C12-1_A	D160_A1B	0.196529	-0.526934	-2.68121	0.0108519	0.0396066
C12-1_A	D162_C	0.23897	0.74653	3.12395	0.0192337	0.0604651
C12-1_A	D163_C	0.314041	0.738716	2.3523	0.0433339	0.111416
C12-1_A	D164_A1B	-0.0164563	0.243091	-14.7719	0.390687	0.53937
C12-1_A	D166_C	-0.0646659	-0.713066	11.0269	0.00716658	0.0291201
C12-1_A	D167_C	0.0919142	-0.686151	-7.46512	0.00246926	0.0131808
C12-1_A	D169_A1B	-0.089769	0.778032	-8.66705	0.000244289	0.00243324
C12-1_A	D169_C	0.0636067	0.733284	11.5284	0.00465409	0.0212105
C12-1_A	D170_A1B	0.00802104	0.776362	96.7908	0.00084882	0.00608735
C12-1_A	D170_C	0.201807	0.0657543	0.325828	0.652489	0.767156
C12-1_A	D171_A1B	-0.010887	-0.479704	44.0622	0.0968031	0.200298
C12-1_A	D173_A	0.600039	-0.476992	-0.794935	8.35456e-05	0.00109616
C12-1_A	D173_C	0.722561	0.216966	0.300274	0.0246229	0.0727269
C12-1_A	D174_C	0.715704	0.448608	0.626807	0.177212	0.311083
C12-1_A	D175_A1B	0.599471	-0.182698	-0.304765	0.0044238	0.020407
C12-1_A	D176_A	0.60781	-0.449664	-0.73981	0.000113039	0.00138052
C12-1_A	D176_C	0.709009	0.205494	0.289832	0.0280894	0.0804914
C12-1_A	D177_C	0.734798	0.40116	0.545946	0.09529	0.197991
C12-1_A	D178_A1B	0.598785	-0.168712	-0.281757	0.00517487	0.0229993
C12-1_A	D179_A	0.638114	-0.597129	-0.935772	2.80226e-06	8.49386e-05
C12-1_A	D179_C	0.756204	0.11033	0.1459	0.00445026	0.0205018
C12-1_A	D180_C	0.727121	0.766674	1.0544	0.771193	0.854297
C12-1_A	D181_A1B	0.63753	-0.415827	-0.652247	0.000103092	0.00128706
C12-1_A	D182_A	0.453537	0.528958	1.1663	0.746649	0.837038
C12-1_A	D182_C	0.443868	0.630691	1.4209	0.38888	0.537783
C12-1_A	D183_C	0.454304	-0.621893	-1.36889	7.71274e-05	0.00103258
C12-1_A	D184_A1B	-0.0514336	0.304525	-5.92073	0.234978	0.379329
C12-1_A	D185_C	0.812353	0.903906	1.1127	0.243681	0.389331
C12-1_A	D186_C	0.80264	0.940395	1.17163	0.0391934	0.103746
C12-1_A	D188_A	0.513849	-0.426886	-0.830762	0.000890339	0.00629939
C12-1_A	D188_A1B	0.348628	0.383062	1.09877	0.897332	0.937786
C12-1_A	D188_C	0.608274	0.276289	0.454217	0.170341	0.301947
C12-1_A	D189_C	0.629623	0.767577	1.21911	0.374597	0.524147
C12-1_A	D191_A	-0.197226	0.514475	-2.60856	0.0126203	0.0443036
C12-1_A	D191_C	-0.291154	0.169994	-0.583865	0.126012	0.243095
C12-1_A	D192_C	-0.274193	0.32732	-1.19376	0.0438099	0.112325
C12-1_A	D193_A1B	-0.163922	0.260848	-1.59129	0.160533	0.289099
C12-1_A	D193_C	-0.30194	0.237177	-0.785508	0.0725037	0.161469
C12-1_A	D194_A	0.397028	-0.495553	-1.24816	0.00176795	0.0103908
C12-1_A	D194_C	0.291843	-0.578404	-1.9819	0.00182474	0.0106205
C12-1_A	D195_C	0.421225	-0.0586429	-0.13922	0.0993217	0.20427
C12-1_A	D196_A1B	0.286592	-0.692681	-2.41696	0.000195181	0.00206597
C12-1_A	D196_C	0.466737	-0.089185	-0.191082	0.0533786	0.129075
C12-1_A	D197_C	-0.323231	0.691374	-2.13895	0.000119019	0.00143144
C12-1_A	D198_C	-0.303627	0.615193	-2.02615	0.000823248	0.00594744
C12-1_A1B	C12-1_C	0.730996	0.974675	1.33335	5.17266e-05	0.000776167
C12-1_A1B	C12-2_A1B	0.447346	-0.386775	-0.864601	0.00390028	0.0186243
C12-1_A1B	C12-2_C	0.547062	0.724281	1.32395	0.326416	0.475914
C12-1_A1B	C13_A	-0.0419354	-0.64058	15.2754	0.0199458	0.0620421
C12-1_A1B	C13_A1B	-0.384554	-0.583863	1.51829	0.393564	0.541446
C12-1_A1B	C13_C	-0.413198	-0.62137	1.50381	0.350384	0.501423
C12-1_A1B	C101_A1B	0.860782	0.974672	1.13231	0.00421771	0.0197284
C12-1_A1B	C101_C	0.735221	0.912849	1.2416	0.049856	0.123177
C12-1_A1B	C102_A1B	0.815281	0.872418	1.07008	0.515214	0.653689
C12-1_A1B	C102_C	0.716327	0.890435	1.24306	0.0890732	0.188177
C12-1_A1B	C103_A	0.692109	0.679165	0.981298	0.936814	0.96208
C12-1_A1B	C103_A1B	0.908793	0.927193	1.02025	0.703077	0.805428
C12-1_A1B	C103_C	0.745948	0.859164	1.15177	0.289534	0.439145
C12-1_A1B	C104_A	0.716621	0.707958	0.987911	0.954492	0.972612
C12-1_A1B	C104_A1B	0.935767	0.880256	0.940679	0.290156	0.439518
C12-1_A1B	C104_C	0.682735	0.86679	1.26959	0.114914	0.227279
C12-1_A1B	C105_A1B	0.180715	0.46603	2.57881	0.295663	0.445069
C12-1_A1B	C105_C	-0.177837	0.385154	-2.16578	0.057286	0.135693
C12-1_A1B	C106_A1B	0.11697	0.542779	4.64034	0.111391	0.222272
C12-1_A1B	C106_C	-0.111485	0.376964	-3.3813	0.0989393	0.203652
C12-1_A1B	C107_A1B	0.536546	-0.385944	-0.719312	0.00109235	0.00728696
C12-1_A1B	C107_C	0.556546	0.731679	1.31468	0.323063	0.472411
C12-1_A1B	C108_A1B	0.26955	0.723934	2.68572	0.0379695	0.101262
C12-1_A1B	C108_C	0.438676	0.756217	1.72386	0.0935753	0.195315
C12-1_A1B	C109_A1B	-0.33841	0.730909	-2.15983	3.13596e-05	0.000523896
C12-1_A1B	C109_C	0.277699	0.707666	2.54832	0.0525852	0.127868
C12-1_A1B	C110_A1B	0.610831	0.603674	0.988283	0.970649	0.982577
C12-1_A1B	C110_C	0.303795	0.578946	1.90572	0.259896	0.407709
C12-1_A1B	C111_A1B	0.655589	-0.36238	-0.552755	0.000157187	0.00176251
C12-1_A1B	C111_C	0.583077	0.340124	0.583326	0.309953	0.459618
C12-1_A1B	C112_A1B	0.979546	0.943867	0.963577	0.0954159	0.198111
C12-1_A1B	C112_C	0.676557	0.914967	1.35239	0.0171522	0.0556878
C12-1_A1B	C113_A1B	0.539432	0.765434	1.41896	0.187827	0.32438
C12-1_A1B	C113_C	0.344788	0.792121	2.29742	0.0198792	0.0619013
C12-1_A1B	C114_A1B	0.64907	-0.230749	-0.355506	0.00106327	0.00714778
C12-1_A1B	C114_C	0.426631	0.30586	0.716918	0.650071	0.765298
C12-1_A1B	C115_A	-0.022903	0.115016	-5.0219	0.653264	0.767681
C12-1_A1B	C115_A1B	-0.20248	-0.220545	1.08922	0.951066	0.970604
C12-1_A1B	C115_C	-0.1965	-0.19287	0.98153	0.990233	0.994066
C12-1_A1B	C116_A1B	0.667025	0.240602	0.360709	0.069203	0.155909
C12-1_A1B	C116_C	0.591127	0.514331	0.870085	0.719188	0.81721
C12-1_A1B	C117_A1B	-0.0659321	-0.823141	12.4847	0.000355517	0.0031817
C12-1_A1B	C117_C	-0.473396	0.307435	-0.649425	0.00692566	0.0283777
C12-1_A1B	C118_A1B	-0.0282044	-0.81252	28.8083	0.000331087	0.00302323
C12-1_A1B	C118_C	-0.452604	0.282951	-0.625162	0.011489	0.0414019
C12-1_A1B	C126_A	0.331494	0.219883	0.663309	0.69464	0.799185
C12-1_A1B	C126_A1B	0.116316	-0.0960365	-0.825651	0.489074	0.631251
C12-1_A1B	C126_C	0.0902587	0.401328	4.44641	0.277384	0.426148
C12-1_A1B	C127_A	0.532621	-0.637014	-1.196	1.23732e-05	0.000256475
C12-1_A1B	C127_A1B	-0.381584	-0.518078	1.3577	0.577189	0.706595
C12-1_A1B	C127_C	0.16961	0.139281	0.821185	0.919683	0.95266
C12-1_A1B	C128_A1B	0.97888	0.901716	0.921171	0.0104843	0.0386808
C12-1_A1B	C128_C	0.737718	0.800542	1.08516	0.615736	0.738349
C12-1_A1B	D14-1_A	0.652039	-0.109998	-0.168699	0.00390415	0.0186326
C12-1_A1B	D14-1_C	0.761588	0.0778913	0.102275	0.00277371	0.0144394
C12-1_A1B	D14-2_C	0.70917	0.894406	1.2612	0.0701702	0.15736
C12-1_A1B	D14-3_A1B	0.65462	0.339901	0.519235	0.163526	0.292848
C12-1_A1B	D14-3_C	0.765046	0.663027	0.866651	0.495422	0.637138
C12-1_A1B	D15-1_A	0.0760896	0.621777	8.17164	0.0344561	0.0940997
C12-1_A1B	D15-1_C	0.340647	0.654229	1.92055	0.165029	0.294745
C12-1_A1B	D15-2_C	0.344461	0.641775	1.86313	0.192009	0.328793
C12-1_A1B	D15-3_A1B	0.336921	0.460333	1.36629	0.633068	0.752014
C12-1_A1B	D15-3_C	0.355911	0.810385	2.27693	0.0141617	0.0483199
C12-1_A1B	D16-1_A	-0.35937	-0.289634	0.805948	0.800188	0.873548
C12-1_A1B	D16-1_C	-0.399302	0.471795	-1.18155	0.00240699	0.0129671
C12-1_A1B	D16-2_C	-0.200073	-0.331168	1.65523	0.646499	0.762788
C12-1_A1B	D16-3_A1B	-0.249917	-0.569854	2.28017	0.203367	0.341848
C12-1_A1B	D16-3_C	-0.354067	-0.305829	0.863761	0.860518	0.91395
C12-1_A1B	D17-1_A	0.480798	-0.350408	-0.728804	0.00387818	0.0185443
C12-1_A1B	D17-1_C	0.460348	0.451865	0.981573	0.972272	0.983469
C12-1_A1B	D17-2_C	0.406906	-0.645157	-1.58552	0.00010008	0.00125758
C12-1_A1B	D17-3_A1B	0.218313	0.363334	1.66428	0.606245	0.730478
C12-1_A1B	D102_A	0.657094	0.904039	1.37581	0.0219219	0.0665928
C12-1_A1B	D103_C	0.566635	0.229235	0.404556	0.184247	0.319897
C12-1_A1B	D104_A1B	0.784553	0.523136	0.666795	0.122069	0.237603
C12-1_A1B	D105_A	-0.0477134	0.543825	-11.3977	0.0329194	0.0909021
C12-1_A1B	D106_C	-0.0271182	-0.554287	20.4397	0.0525385	0.127843
C12-1_A1B	D107_A1B	0.0103975	-0.660222	-63.4983	0.00911344	0.0348177
C12-1_A1B	D108_C	0.627062	0.88375	1.40935	0.0332512	0.0915857
C12-1_A1B	D109_C	0.69419	-0.0991617	-0.142845	0.00193103	0.0110433
C12-1_A1B	D110_A1B	0.831601	0.916148	1.10167	0.228363	0.371212
C12-1_A1B	D112_C	0.168843	0.737655	4.3689	0.0119224	0.0425232
C12-1_A1B	D113_C	0.483154	-0.687592	-1.42313	8.6964e-06	0.000195399
C12-1_A1B	D114_A1B	0.170858	0.736432	4.31021	0.0124541	0.0438617
C12-1_A1B	D116_C	0.690023	0.776359	1.12512	0.541514	0.676193
C12-1_A1B	D117_A	0.435631	0.87226	2.00229	0.00449045	0.02063
C12-1_A1B	D117_C	0.711142	0.473016	0.66515	0.222971	0.364787
C12-1_A1B	D118_A1B	0.49326	0.599029	1.21443	0.623504	0.744838
C12-1_A1B	D119_C	0.600847	0.690449	1.14912	0.616478	0.73878
C12-1_A1B	D121_C	0.0979069	0.818994	8.36503	0.000614128	0.00478937
C12-1_A1B	D123_C	-0.500197	0.642157	-1.28381	2.08466e-05	0.000380422
C12-1_A1B	D125_C	0.563845	-0.37514	-0.665324	0.000803245	0.00585932
C12-1_A1B	D126_A1B	0.82124	0.404125	0.492092	0.0175229	0.0565382
C12-1_A1B	D127_A	0.722693	0.799316	1.10602	0.551626	0.684651
C12-1_A1B	D128_C	0.528594	0.0448382	0.0848255	0.0778777	0.170318
C12-1_A1B	D129_A1B	0.815003	0.886475	1.0877	0.392563	0.540457
C12-1_A1B	D130_C	0.656896	0.920713	1.40161	0.0088784	0.0340924
C12-1_A1B	D131_C	0.680815	0.392283	0.576196	0.176887	0.310681
C12-1_A1B	D132_A1B	0.794812	0.900834	1.13339	0.203043	0.341563
C12-1_A1B	D134_C	0.691507	0.791285	1.14429	0.467244	0.612162
C12-1_A1B	D135_A	0.738435	0.838469	1.13547	0.38276	0.531973
C12-1_A1B	D135_C	0.765939	-0.300275	-0.392035	1.83288e-05	0.000345722
C12-1_A1B	D136_A1B	0.645249	0.924562	1.43288	0.00566989	0.0245653
C12-1_A1B	D137_C	0.649953	0.680779	1.04743	0.857459	0.912401
C12-1_A1B	D139_C	0.0875517	0.804754	9.19175	0.00088875	0.0062907
C12-1_A1B	D141_C	0.514179	-0.478591	-0.930788	0.000406719	0.00350593
C12-1_A1B	D142_A1B	0.844318	0.855167	1.01285	0.899169	0.939129
C12-1_A1B	D143_A1B	0.67387	0.811703	1.20454	0.307914	0.457511
C12-1_A1B	D143_C	0.559454	0.803454	1.43614	0.122238	0.237702
C12-1_A1B	D144_C	0.493253	-0.376344	-0.762985	0.00238256	0.0128721
C12-1_A1B	D145_A1B	0.693113	0.554789	0.800431	0.458097	0.603217
C12-1_A1B	D145_C	0.38461	-0.14406	-0.374561	0.0740163	0.163979
C12-1_A1B	D146_C	-0.0634306	0.603353	-9.51202	0.0134173	0.046409
C12-1_A1B	D147_A	0.00431742	0.768001	177.884	0.00103377	0.00699512
C12-1_A1B	D147_A1B	0.0756556	-0.145917	-1.9287	0.469743	0.614332
C12-1_A1B	D147_C	0.406223	0.542108	1.33451	0.567782	0.698324
C12-1_A1B	D148_A	0.58813	0.822616	1.3987	0.111774	0.222651
C12-1_A1B	D148_A1B	0.266611	0.746707	2.80074	0.0246756	0.0728581
C12-1_A1B	D148_C	0.590012	-0.661148	-1.12057	1.76598e-06	5.99805e-05
C12-1_A1B	D149_C	0.443793	0.516864	1.16465	0.757602	0.844906
C12-1_A1B	D150_C	0.542958	0.292837	0.539337	0.319647	0.468795
C12-1_A1B	D151_C	-0.156072	-0.71482	4.58007	0.0163901	0.0539144
C12-1_A1B	D152_A1B	0.175883	0.740674	4.21117	0.0119887	0.0426982
C12-1_A1B	D152_C	0.198197	0.691728	3.4901	0.0348042	0.0947526
C12-1_A1B	D153_C	0.557095	-0.0578647	-0.103869	0.0258882	0.0756047
C12-1_A1B	D154_A	0.0897544	-0.250011	-2.7855	0.262321	0.410697
C12-1_A1B	D154_A1B	0.139449	0.572657	4.10657	0.0972012	0.200954
C12-1_A1B	D154_C	0.396619	0.716715	1.80706	0.118377	0.232404
C12-1_A1B	D155_A	0.21616	0.173483	0.802565	0.885514	0.930399
C12-1_A1B	D155_A1B	0.0796974	0.522467	6.55563	0.104784	0.212266
C12-1_A1B	D155_C	0.479682	0.621084	1.29478	0.507565	0.647273
C12-1_A1B	D156_C	-0.402196	-0.376721	0.93666	0.92236	0.953548
C12-1_A1B	D157_C	-0.40367	-0.452195	1.12021	0.847072	0.905324
C12-1_A1B	D158_C	0.0138929	0.283218	20.3858	0.368221	0.518269
C12-1_A1B	D159_C	0.0428179	0.326306	7.62078	0.337035	0.487473
C12-1_A1B	D160_A1B	0.188407	0.0286921	0.152288	0.599127	0.724677
C12-1_A1B	D162_C	0.322487	0.646914	2.00602	0.157535	0.285206
C12-1_A1B	D163_C	0.397101	0.655357	1.65035	0.236966	0.381616
C12-1_A1B	D164_A1B	-0.0679118	0.303263	-4.46555	0.216166	0.35718
C12-1_A1B	D166_C	-0.117993	-0.452072	3.83133	0.231445	0.375
C12-1_A1B	D167_C	0.0669988	-0.325937	-4.86482	0.188349	0.325039
C12-1_A1B	D169_A1B	0.0856744	0.35709	4.16799	0.350568	0.501582
C12-1_A1B	D169_C	0.255437	0.474264	1.85667	0.409176	0.556451
C12-1_A1B	D170_A1B	0.190382	0.703234	3.6938	0.0271261	0.0782563
C12-1_A1B	D170_C	0.381693	0.563049	1.47514	0.445227	0.590524
C12-1_A1B	D171_A1B	-0.0671236	-0.756976	11.2773	0.00277563	0.0144394
C12-1_A1B	D173_A	0.655088	-0.04512	-0.0688763	0.00711986	0.0289641
C12-1_A1B	D173_C	0.775957	0.486725	0.627257	0.102369	0.208754
C12-1_A1B	D174_C	0.746566	0.668396	0.895295	0.609706	0.733343
C12-1_A1B	D175_A1B	0.667109	0.465191	0.697324	0.32772	0.477495
C12-1_A1B	D176_A	0.661713	-0.0189778	-0.0286799	0.00818816	0.0321518
C12-1_A1B	D176_C	0.769894	0.30389	0.394716	0.0219113	0.0665839
C12-1_A1B	D177_C	0.74162	0.729902	0.984199	0.933915	0.960196
C12-1_A1B	D178_A1B	0.669429	0.477059	0.712637	0.345774	0.497095
C12-1_A1B	D179_A	0.675233	-0.183125	-0.271202	0.00110247	0.00734216
C12-1_A1B	D179_C	0.732616	0.689631	0.941327	0.777451	0.858563
C12-1_A1B	D180_C	0.676546	0.788087	1.16487	0.429148	0.574986
C12-1_A1B	D181_A1B	0.713646	0.188768	0.264512	0.0224322	0.0676935
C12-1_A1B	D182_A	0.535774	0.627908	1.17197	0.650195	0.765298
C12-1_A1B	D182_C	0.589091	0.06124	0.103957	0.0459788	0.11624
C12-1_A1B	D183_C	0.563169	-0.62587	-1.11134	8.48925e-06	0.000192801
C12-1_A1B	D184_A1B	-0.0712285	0.721722	-10.1325	0.00142983	0.00885248
C12-1_A1B	D185_C	0.723459	0.89992	1.24391	0.0707165	0.15832
C12-1_A1B	D186_C	0.71099	0.806006	1.13364	0.462648	0.607743
C12-1_A1B	D188_A	0.611697	-0.448765	-0.73364	0.000105677	0.00131047
C12-1_A1B	D188_A1B	0.502473	0.836624	1.66501	0.0329499	0.0909454
C12-1_A1B	D188_C	0.722389	-0.28107	-0.389083	9.66428e-05	0.00122323
C12-1_A1B	D189_C	0.551694	0.840399	1.52331	0.0508641	0.124834
C12-1_A1B	D191_A	-0.40807	0.329486	-0.807425	0.0118455	0.042336
C12-1_A1B	D191_C	-0.475875	0.573443	-1.20503	0.000146074	0.00167019
C12-1_A1B	D192_C	-0.413001	0.130141	-0.315111	0.0643062	0.147969
C12-1_A1B	D193_A1B	-0.339837	-0.135047	0.397389	0.479237	0.622529
C12-1_A1B	D193_C	-0.47324	0.419648	-0.886756	0.00180753	0.0105521
C12-1_A1B	D194_A	0.373644	-0.773689	-2.07066	3.93357e-06	0.000108931
C12-1_A1B	D194_C	0.237108	-0.494652	-2.08619	0.0109638	0.0399478
C12-1_A1B	D195_C	0.584369	-0.661533	-1.13205	2.00638e-06	6.60852e-05
C12-1_A1B	D196_A1B	0.610483	-0.601538	-0.985348	5.1117e-06	0.000131311
C12-1_A1B	D196_C	0.550979	-0.653297	-1.1857	5.47347e-06	0.000139232
C12-1_A1B	D197_C	-0.374937	0.301926	-0.805272	0.0220004	0.0667379
C12-1_A1B	D198_C	-0.254994	0.0927482	-0.363727	0.250972	0.397365
C12-1_C	C12-2_A1B	0.152157	-0.23908	-1.57127	0.197477	0.335089
C12-1_C	C12-2_C	0.702752	0.679007	0.96621	0.882747	0.928635
C12-1_C	C13_A	-0.0203015	-0.543294	26.7612	0.056162	0.13387
C12-1_C	C13_A1B	-0.451912	-0.484813	1.0728	0.891189	0.933711
C12-1_C	C13_C	-0.709747	-0.505358	0.712026	0.283934	0.433378
C12-1_C	C101_A1B	0.535592	0.953267	1.77984	3.85106e-05	0.000615568
C12-1_C	C101_C	0.975633	0.87207	0.893851	0.00547047	0.0240154
C12-1_C	C102_A1B	0.480451	0.925998	1.92735	0.000331936	0.0030287
C12-1_C	C102_C	0.961699	0.869565	0.904197	0.0387997	0.102923
C12-1_C	C103_A	0.607243	0.731765	1.20506	0.459423	0.604558
C12-1_C	C103_A1B	0.559729	0.964412	1.723	8.36485e-06	0.000191664
C12-1_C	C103_C	0.966296	0.934026	0.966604	0.264156	0.41259
C12-1_C	C104_A	0.831821	0.652981	0.785003	0.179606	0.31389
C12-1_C	C104_A1B	0.801733	0.782107	0.97552	0.864279	0.916434
C12-1_C	C104_C	0.968524	0.780697	0.806069	0.000924901	0.00647683
C12-1_C	C105_A1B	-0.0955059	0.319742	-3.34788	0.165696	0.295582
C12-1_C	C105_C	-0.468427	0.269332	-0.574972	0.0109344	0.0398575
C12-1_C	C106_A1B	-0.175756	0.413689	-2.35376	0.0450333	0.114416
C12-1_C	C106_C	-0.459672	0.304911	-0.663321	0.00842784	0.0328725
C12-1_C	C107_A1B	0.20176	-0.221443	-1.09756	0.163154	0.292516
C12-1_C	C107_C	0.665436	0.690808	1.03813	0.878796	0.926139
C12-1_C	C108_A1B	0.0617722	0.696104	11.2689	0.00962281	0.0362507
C12-1_C	C108_C	0.633814	0.673411	1.06247	0.822342	0.88889
C12-1_C	C109_A1B	-0.277329	0.648352	-2.33784	0.000601741	0.00472641
C12-1_C	C109_C	0.126444	0.595576	4.71018	0.0696079	0.156446
C12-1_C	C110_A1B	0.162124	0.4988	3.07666	0.212554	0.352992
C12-1_C	C110_C	0.109421	0.502714	4.5943	0.15049	0.275928
C12-1_C	C111_A1B	0.496555	-0.176591	-0.355633	0.0189354	0.0597927
C12-1_C	C111_C	0.915929	0.44101	0.48149	0.000406146	0.00350535
C12-1_C	C112_A1B	0.728992	0.934671	1.28214	0.0127458	0.0446
C12-1_C	C112_C	0.986362	0.933725	0.946635	0.00908883	0.0347622
C12-1_C	C113_A1B	0.29914	0.679882	2.27279	0.0913183	0.191802
C12-1_C	C113_C	0.501186	0.718145	1.43289	0.25211	0.39855
C12-1_C	C114_A1B	0.417743	-0.0827803	-0.198161	0.086682	0.18438
C12-1_C	C114_C	0.379305	0.355413	0.93701	0.928576	0.95731
C12-1_C	C115_A	-0.29508	0.236684	-0.8021	0.0767593	0.168466
C12-1_C	C115_A1B	-0.480757	-0.0580163	0.120677	0.130573	0.249565
C12-1_C	C115_C	-0.440236	-0.0308221	0.0700126	0.151764	0.277414
C12-1_C	C116_A1B	0.604311	0.132865	0.219863	0.0661293	0.150787
C12-1_C	C116_C	0.756906	0.380468	0.502663	0.0562415	0.133986
C12-1_C	C117_A1B	-0.240002	-0.720076	3.00029	0.0314302	0.0877373
C12-1_C	C117_C	-0.696774	0.236335	-0.339185	0.000349242	0.00314249
C12-1_C	C118_A1B	-0.25924	-0.712796	2.74956	0.0417039	0.108331
C12-1_C	C118_C	-0.704518	0.212999	-0.302333	0.0003921	0.00341967
C12-1_C	C126_A	0.0602932	0.254508	4.22117	0.516619	0.654944
C12-1_C	C126_A1B	-0.0308834	0.0107722	-0.348803	0.892446	0.934377
C12-1_C	C126_C	0.18796	0.406255	2.16139	0.434375	0.579755
C12-1_C	C127_A	0.62505	-0.530786	-0.84919	1.72279e-05	0.000327444
C12-1_C	C127_A1B	-0.201316	-0.425803	2.1151	0.415988	0.562992
C12-1_C	C127_C	0.379099	0.120527	0.317929	0.367171	0.517542
C12-1_C	C128_A1B	0.672745	0.954833	1.41931	0.000528068	0.00426749
C12-1_C	C128_C	0.992067	0.895763	0.902926	2.04876e-05	0.000376637
C12-1_C	D14-1_A	0.499427	-0.0701462	-0.140454	0.0446354	0.11372
C12-1_C	D14-1_C	0.726217	0.197514	0.271976	0.0193773	0.060763
C12-1_C	D14-2_C	0.753631	0.807484	1.07146	0.653229	0.767681
C12-1_C	D14-3_A1B	0.515702	0.320419	0.621327	0.439241	0.584956
C12-1_C	D14-3_C	0.758198	0.704094	0.92864	0.705172	0.806554
C12-1_C	D15-1_A	0.534174	0.568085	1.06348	0.874369	0.923656
C12-1_C	D15-1_C	0.625539	0.636574	1.01764	0.952546	0.971454
C12-1_C	D15-2_C	0.683548	0.585066	0.855926	0.590974	0.718018
C12-1_C	D15-3_A1B	0.602995	0.417673	0.692665	0.411698	0.558795
C12-1_C	D15-3_C	0.675925	0.769413	1.13831	0.521973	0.659616
C12-1_C	D16-1_A	0.0586172	-0.244034	-4.16318	0.317961	0.467341
C12-1_C	D16-1_C	-0.0899818	0.41743	-4.63905	0.0826562	0.177773
C12-1_C	D16-2_C	0.0962166	-0.277178	-2.88077	0.216152	0.35718
C12-1_C	D16-3_A1B	0.0948423	-0.489757	-5.16391	0.0406359	0.106365
C12-1_C	D16-3_C	-0.0321868	-0.236394	7.34446	0.498136	0.639437
C12-1_C	D17-1_A	0.169636	-0.292578	-1.72474	0.125061	0.241847
C12-1_C	D17-1_C	0.245268	0.42091	1.71612	0.519634	0.657855
C12-1_C	D17-2_C	0.13473	-0.539261	-4.00252	0.016528	0.0542134
C12-1_C	D17-3_A1B	0.0119946	0.303861	25.3331	0.327442	0.47717
C12-1_C	D102_A	0.619509	0.914389	1.47599	0.00710951	0.0289355
C12-1_C	D103_C	0.812204	0.331638	0.408318	0.010475	0.0386609
C12-1_C	D104_A1B	0.388373	0.679574	1.7498	0.174504	0.307562
C12-1_C	D105_A	0.132146	0.455289	3.44533	0.244776	0.390363
C12-1_C	D106_C	0.0836586	-0.493407	-5.89786	0.0427378	0.110255
C12-1_C	D107_A1B	-0.235004	-0.513179	2.1837	0.287806	0.437291
C12-1_C	D108_C	0.798683	0.8373	1.04835	0.703926	0.80587
C12-1_C	D109_C	0.703998	0.0192647	0.0273646	0.00547746	0.0240309
C12-1_C	D110_A1B	0.749967	0.833202	1.11099	0.464033	0.609102
C12-1_C	D112_C	0.157838	0.637351	4.03801	0.0536928	0.129493
C12-1_C	D113_C	0.374206	-0.548955	-1.46698	0.00104488	0.00704594
C12-1_C	D114_A1B	0.42039	0.595143	1.41569	0.441023	0.586782
C12-1_C	D116_C	0.797588	0.826814	1.03664	0.780101	0.860505
C12-1_C	D117_A	0.513123	0.798002	1.55518	0.0877616	0.185971
C12-1_C	D117_C	0.813404	0.504134	0.619782	0.0588633	0.138113
C12-1_C	D118_A1B	0.104978	0.630557	6.00654	0.0387308	0.102788
C12-1_C	D119_C	0.56245	0.627116	1.11497	0.744967	0.835961
C12-1_C	D121_C	0.271632	0.708591	2.60865	0.0493416	0.122283
C12-1_C	D123_C	-0.393576	0.505247	-1.28373	0.00160296	0.00962608
C12-1_C	D125_C	0.792729	-0.215748	-0.272158	2.53245e-05	0.000445121
C12-1_C	D126_A1B	0.401109	0.571636	1.42514	0.465342	0.610314
C12-1_C	D127_A	0.659778	0.821878	1.24569	0.229678	0.372945
C12-1_C	D128_C	0.784863	0.165697	0.211115	0.00384859	0.0184484
C12-1_C	D129_A1B	0.417166	0.925955	2.21963	0.000120344	0.00144321
C12-1_C	D130_C	0.78137	0.885519	1.13329	0.253483	0.400247
C12-1_C	D131_C	0.725682	0.436911	0.602069	0.143198	0.266604
C12-1_C	D132_A1B	0.723681	0.843215	1.16517	0.303829	0.453282
C12-1_C	D134_C	0.784893	0.791061	1.00786	0.957883	0.974127
C12-1_C	D135_A	0.686627	0.800189	1.16539	0.403206	0.550967
C12-1_C	D135_C	0.808173	-0.15048	-0.186197	3.593e-05	0.000583868
C12-1_C	D136_A1B	0.251857	0.846779	3.36214	0.00135643	0.00852538
C12-1_C	D137_C	0.629216	0.647162	1.02852	0.921719	0.953167
C12-1_C	D139_C	0.227667	0.708813	3.11337	0.0340687	0.0933641
C12-1_C	D141_C	0.764942	-0.320134	-0.418508	1.37494e-05	0.000276435
C12-1_C	D142_A1B	0.428274	0.899404	2.10007	0.00103148	0.00699491
C12-1_C	D143_A1B	0.448424	0.741348	1.65323	0.126613	0.2439
C12-1_C	D143_C	0.686009	0.819027	1.1939	0.309029	0.458638
C12-1_C	D144_C	0.55042	-0.223765	-0.406535	0.00600894	0.0256452
C12-1_C	D145_A1B	0.262159	0.691497	2.6377	0.0587688	0.138003
C12-1_C	D145_C	0.693639	0.0169179	0.0243901	0.00653926	0.0272393
C12-1_C	D146_C	-0.0183246	0.536656	-29.2861	0.0449917	0.114326
C12-1_C	D147_A	0.0793372	0.683022	8.60909	0.0142515	0.0485596
C12-1_C	D147_A1B	-0.263034	-0.0741915	0.28206	0.52679	0.663967
C12-1_C	D147_C	0.229418	0.484955	2.11385	0.336995	0.487455
C12-1_C	D148_A	0.486747	0.766822	1.5754	0.118719	0.232793
C12-1_C	D148_A1B	-0.0958364	0.708007	-7.38766	0.00148325	0.0091085
C12-1_C	D148_C	0.390283	-0.529064	-1.35559	0.00116112	0.00760363
C12-1_C	D149_C	0.322597	0.470073	1.45715	0.568741	0.69891
C12-1_C	D150_C	0.471723	0.297373	0.630397	0.504549	0.644814
C12-1_C	D151_C	-0.359484	-0.627169	1.74464	0.242134	0.387605
C12-1_C	D152_A1B	0.172559	0.618345	3.58338	0.0753436	0.166261
C12-1_C	D152_C	0.0504914	0.603825	11.959	0.0353088	0.0957217
C12-1_C	D153_C	0.501148	0.0460849	0.0919586	0.10145	0.20764
C12-1_C	D154_A	0.039636	-0.181177	-4.57101	0.469565	0.614278
C12-1_C	D154_A1B	0.359864	0.477335	1.32643	0.643087	0.76019
C12-1_C	D154_C	0.467548	0.611336	1.30754	0.507715	0.647383
C12-1_C	D155_A	0.133097	0.208338	1.56531	0.801326	0.87427
C12-1_C	D155_A1B	0.284117	0.418429	1.47274	0.618098	0.740108
C12-1_C	D155_C	0.469398	0.537227	1.1445	0.767881	0.852135
C12-1_C	D156_C	-0.371045	-0.339915	0.916103	0.907932	0.945047
C12-1_C	D157_C	-0.373826	-0.40502	1.08345	0.905004	0.942967
C12-1_C	D158_C	-0.326258	0.218836	-0.670745	0.0686496	0.155151
C12-1_C	D159_C	-0.301256	0.248069	-0.82345	0.067092	0.152602
C12-1_C	D160_A1B	0.100079	-0.00684647	-0.0684109	0.727786	0.824006
C12-1_C	D162_C	0.200806	0.594748	2.9618	0.118238	0.232242
C12-1_C	D163_C	0.267444	0.564671	2.11136	0.23552	0.380097
C12-1_C	D164_A1B	-0.155269	0.238228	-1.53429	0.194912	0.332126
C12-1_C	D166_C	-0.0781913	-0.376911	4.82037	0.301944	0.451316
C12-1_C	D167_C	0.0655602	-0.27441	-4.18562	0.25976	0.407531
C12-1_C	D169_A1B	-0.179556	0.324457	-1.807	0.0926804	0.193866
C12-1_C	D169_C	0.16018	0.394087	2.46027	0.40785	0.555305
C12-1_C	D170_A1B	-0.0850788	0.610041	-7.17031	0.00995224	0.0372415
C12-1_C	D170_C	0.19718	0.439063	2.22671	0.378695	0.528181
C12-1_C	D171_A1B	-0.121206	-0.655386	5.40722	0.0314682	0.0878152
C12-1_C	D173_A	0.478023	-0.0178849	-0.0374143	0.0806637	0.174959
C12-1_C	D173_C	0.74165	0.53753	0.724776	0.251376	0.39786
C12-1_C	D174_C	0.718718	0.638962	0.889031	0.62972	0.749843
C12-1_C	D175_A1B	0.584111	0.418384	0.716276	0.469382	0.614223
C12-1_C	D176_A	0.490482	0.00903357	0.0184177	0.0868399	0.184625
C12-1_C	D176_C	0.734451	0.393546	0.535837	0.0900711	0.18987
C12-1_C	D177_C	0.744002	0.673516	0.905261	0.644395	0.76122
C12-1_C	D178_A1B	0.594696	0.431366	0.725356	0.468628	0.613646
C12-1_C	D179_A	0.52236	-0.140876	-0.269692	0.0192319	0.0604651
C12-1_C	D179_C	0.753402	0.672835	0.893062	0.592631	0.719472
C12-1_C	D180_C	0.769713	0.696946	0.905463	0.607496	0.731342
C12-1_C	D181_A1B	0.536507	0.189432	0.353084	0.186054	0.322025
C12-1_C	D182_A	0.358764	0.555947	1.54962	0.414456	0.56153
C12-1_C	D182_C	0.499189	0.0714865	0.143205	0.121944	0.237431
C12-1_C	D183_C	0.380148	-0.522665	-1.3749	0.00146798	0.0090284
C12-1_C	D184_A1B	0.144775	0.58371	4.03185	0.0901095	0.189905
C12-1_C	D185_C	0.942063	0.89936	0.954671	0.351316	0.502405
C12-1_C	D186_C	0.938299	0.808118	0.861258	0.0507342	0.124586
C12-1_C	D188_A	0.322139	-0.35622	-1.10579	0.0218525	0.0664168
C12-1_C	D188_A1B	0.267599	0.721827	2.69742	0.0386698	0.102727
C12-1_C	D188_C	0.590291	-0.164175	-0.278126	0.00617826	0.0261744
C12-1_C	D189_C	0.581359	0.743774	1.27937	0.339462	0.490128
C12-1_C	D191_A	0.012674	0.266398	21.0193	0.398266	0.545889
C12-1_C	D191_C	-0.183486	0.480824	-2.6205	0.0212869	0.0650771
C12-1_C	D192_C	-0.115828	0.110857	-0.957086	0.460034	0.605063
C12-1_C	D193_A1B	0.0326403	-0.133047	-4.07615	0.589002	0.716418
C12-1_C	D193_C	-0.180344	0.351625	-1.94974	0.074486	0.164713
C12-1_C	D194_A	0.507377	-0.64122	-1.26379	1.85486e-05	0.000348576
C12-1_C	D194_C	0.407276	-0.375451	-0.921859	0.00727483	0.0294019
C12-1_C	D195_C	0.551245	-0.55549	-1.0077	5.23544e-05	0.000782178
C12-1_C	D196_A1B	0.283	-0.497948	-1.75954	0.00657163	0.0273324
C12-1_C	D196_C	0.554268	-0.528367	-0.95327	8.34254e-05	0.00109581
C12-1_C	D197_C	-0.406651	0.235382	-0.57883	0.0293329	0.0830828
C12-1_C	D198_C	-0.395448	0.065203	-0.164884	0.11662	0.23001
C12-2_A1B	C12-2_C	-0.188133	-0.576375	3.06367	0.129971	0.248798
C12-2_A1B	C13_A	-0.0828427	0.30156	-3.64016	0.200743	0.338707
C12-2_A1B	C13_A1B	-0.106111	0.31678	-2.98536	0.158469	0.286361
C12-2_A1B	C13_C	-0.161282	0.404014	-2.50502	0.0550733	0.131944
C12-2_A1B	C101_A1B	0.82802	-0.247267	-0.298624	3.24841e-06	9.39984e-05
C12-2_A1B	C101_C	0.084262	-0.503201	-5.97187	0.038404	0.102185
C12-2_A1B	C102_A1B	0.882412	0.112763	0.127789	3.59567e-05	0.000583868
C12-2_A1B	C102_C	0.0325718	-0.48843	-14.9955	0.0659739	0.150532
C12-2_A1B	C103_A	0.0140339	-0.317092	-22.5947	0.266453	0.415074
C12-2_A1B	C103_A1B	0.314838	-0.222488	-0.706673	0.0731537	0.162573
C12-2_A1B	C103_C	0.0961699	-0.150073	-1.5605	0.421539	0.567919
C12-2_A1B	C104_A	0.180829	-0.385405	-2.13132	0.0558621	0.133392
C12-2_A1B	C104_A1B	0.456824	-0.483714	-1.05886	0.000921035	0.00646136
C12-2_A1B	C104_C	0.223243	-0.412713	-1.84872	0.0306919	0.0860907
C12-2_A1B	C105_A1B	-0.12061	-0.479007	3.97154	0.193724	0.330818
C12-2_A1B	C105_C	-0.37622	-0.59414	1.57924	0.349346	0.500366
C12-2_A1B	C106_A1B	-0.234437	-0.422959	1.80415	0.490638	0.632798
C12-2_A1B	C106_C	-0.347795	-0.569219	1.63665	0.357694	0.508847
C12-2_A1B	C107_A1B	0.979839	0.979859	1.00002	0.998717	0.999234
C12-2_A1B	C107_C	-0.176398	-0.604208	3.42524	0.0905953	0.190632
C12-2_A1B	C108_A1B	0.921635	0.0755931	0.0820206	7.58909e-07	3.31065e-05
C12-2_A1B	C108_C	-0.211642	-0.547632	2.58754	0.194161	0.331304
C12-2_A1B	C109_A1B	-0.13773	-0.369864	2.68544	0.417851	0.564547
C12-2_A1B	C109_C	0.283823	-0.415332	-1.46335	0.0172432	0.0559158
C12-2_A1B	C110_A1B	0.41646	-0.386412	-0.927848	0.00575373	0.0248008
C12-2_A1B	C110_C	-0.356168	-0.596696	1.67532	0.305903	0.455397
C12-2_A1B	C111_A1B	0.873995	0.645614	0.738693	0.058934	0.138241
C12-2_A1B	C111_C	0.153207	0.31876	2.08059	0.568251	0.698535
C12-2_A1B	C112_A1B	0.387021	-0.254521	-0.657641	0.0300485	0.0846288
C12-2_A1B	C112_C	0.0711264	-0.141053	-1.98313	0.488935	0.631119
C12-2_A1B	C113_A1B	0.603688	-0.247695	-0.410303	0.00200861	0.0113525
C12-2_A1B	C113_C	0.133268	-0.501444	-3.76268	0.0261581	0.0761492
C12-2_A1B	C114_A1B	0.246742	0.175019	0.709319	0.807455	0.878234
C12-2_A1B	C114_C	-0.0780741	-0.411209	5.26691	0.244244	0.389836
C12-2_A1B	C115_A	-0.21914	-0.00517276	0.0236048	0.480147	0.623292
C12-2_A1B	C115_A1B	-0.280011	0.390612	-1.39499	0.0230705	0.0691586
C12-2_A1B	C115_C	-0.317839	0.325879	-1.0253	0.0303157	0.0852281
C12-2_A1B	C116_A1B	0.3595	-0.52763	-1.46768	0.00177467	0.0104198
C12-2_A1B	C116_C	0.200253	-0.784631	-3.9182	4.31743e-05	0.000670499
C12-2_A1B	C117_A1B	0.860419	0.84134	0.977826	0.822291	0.88889
C12-2_A1B	C117_C	-0.396017	-0.59172	1.49418	0.396304	0.543928
C12-2_A1B	C118_A1B	0.862912	0.838109	0.971257	0.770614	0.85405
C12-2_A1B	C118_C	-0.375384	-0.574235	1.52973	0.400379	0.548008
C12-2_A1B	C126_A	0.5664	-0.0911383	-0.160908	0.0172847	0.0559655
C12-2_A1B	C126_A1B	0.60038	0.377822	0.629305	0.336413	0.486735
C12-2_A1B	C126_C	0.337315	-0.334491	-0.991627	0.0233224	0.0696908
C12-2_A1B	C127_A	0.289151	0.576221	1.9928	0.243831	0.389499
C12-2_A1B	C127_A1B	-0.207179	0.749137	-3.61589	0.000126523	0.00149583
C12-2_A1B	C127_C	0.159577	0.253412	1.58803	0.750216	0.839468
C12-2_A1B	C128_A1B	0.466139	-0.169438	-0.363493	0.0282083	0.0807406
C12-2_A1B	C128_C	0.183999	0.0358463	0.194818	0.625835	0.746751
C12-2_A1B	D14-1_A	0.424565	0.508631	1.198	0.72688	0.823208
C12-2_A1B	D14-1_C	0.407764	0.546879	1.34117	0.556978	0.688786
C12-2_A1B	D14-2_C	0.30275	-0.504202	-1.66541	0.00487753	0.0220039
C12-2_A1B	D14-3_A1B	0.31696	0.228862	0.722055	0.757188	0.844606
C12-2_A1B	D14-3_C	0.380965	0.123154	0.323269	0.368011	0.518141
C12-2_A1B	D15-1_A	-0.44849	-0.0157804	0.0351857	0.129635	0.248318
C12-2_A1B	D15-1_C	-0.145912	0.0595198	-0.407916	0.502682	0.64344
C12-2_A1B	D15-2_C	-0.213421	-0.425098	1.99183	0.441562	0.587274
C12-2_A1B	D15-3_A1B	-0.277641	0.142575	-0.513524	0.164196	0.293689
C12-2_A1B	D15-3_C	-0.180726	-0.184816	1.02263	0.989045	0.993386
C12-2_A1B	D16-1_A	-0.595337	0.0840969	-0.141259	0.0124427	0.0438304
C12-2_A1B	D16-1_C	-0.459109	-0.0974571	0.212275	0.19605	0.333447
C12-2_A1B	D16-2_C	-0.380769	0.0925554	-0.243075	0.109076	0.218785
C12-2_A1B	D16-3_A1B	-0.448	0.482002	-1.0759	0.00107414	0.00719723
C12-2_A1B	D16-3_C	-0.493554	0.205265	-0.415892	0.0150789	0.0507033
C12-2_A1B	D17-1_A	0.439647	0.51104	1.16239	0.764435	0.849964
C12-2_A1B	D17-1_C	0.338641	-0.540486	-1.59604	0.00189095	0.0108877
C12-2_A1B	D17-2_C	0.284712	0.672267	2.36122	0.0902358	0.190102
C12-2_A1B	D17-3_A1B	0.213393	0.0918443	0.4304	0.685917	0.792347
C12-2_A1B	D102_A	-0.00299672	-0.354626	118.338	0.232747	0.376671
C12-2_A1B	D103_C	0.124541	-0.125926	-1.01112	0.413884	0.560799
C12-2_A1B	D104_A1B	0.258132	0.242349	0.938859	0.956427	0.973798
C12-2_A1B	D105_A	-0.0654624	-0.131959	2.0158	0.827432	0.89245
C12-2_A1B	D106_C	0.0789917	0.0461909	0.584757	0.914892	0.949394
C12-2_A1B	D107_A1B	-0.0241306	0.600685	-24.893	0.019747	0.0615669
C12-2_A1B	D108_C	0.00910085	-0.258794	-28.4363	0.374065	0.523697
C12-2_A1B	D109_C	0.202997	0.135107	0.665562	0.820509	0.887569
C12-2_A1B	D110_A1B	0.403074	-0.576999	-1.4315	0.00042865	0.0036444
C12-2_A1B	D112_C	-0.202333	-0.3385	1.67298	0.632804	0.751919
C12-2_A1B	D113_C	0.559419	0.594678	1.06303	0.863738	0.91621
C12-2_A1B	D114_A1B	0.0789435	-0.671898	-8.51112	0.00374537	0.0180983
C12-2_A1B	D116_C	0.0962185	-0.139042	-1.44507	0.442871	0.588414
C12-2_A1B	D117_A	-0.0227055	-0.348631	15.3544	0.268232	0.416613
C12-2_A1B	D117_C	0.0941732	0.275863	2.92932	0.540208	0.675091
C12-2_A1B	D118_A1B	0.309447	-0.218382	-0.705716	0.0786654	0.171566
C12-2_A1B	D119_C	0.138923	-0.671843	-4.83609	0.00196439	0.0111753
C12-2_A1B	D121_C	-0.543482	-0.666763	1.22684	0.525157	0.662437
C12-2_A1B	D123_C	-0.550781	-0.495098	0.898902	0.803414	0.875504
C12-2_A1B	D125_C	0.263855	0.381772	1.4469	0.668666	0.779077
C12-2_A1B	D126_A1B	0.385134	0.346304	0.899178	0.884319	0.929891
C12-2_A1B	D127_A	0.0670986	-0.357615	-5.32969	0.152083	0.277735
C12-2_A1B	D128_C	0.0815181	0.0208503	0.255775	0.843475	0.90288
C12-2_A1B	D129_A1B	0.273139	-0.0391424	-0.143306	0.299954	0.449389
C12-2_A1B	D130_C	0.0809523	-0.409404	-5.05735	0.0940232	0.195992
C12-2_A1B	D131_C	0.133697	-0.296407	-2.217	0.153265	0.279395
C12-2_A1B	D132_A1B	0.428307	-0.607839	-1.41917	0.00015998	0.00178576
C12-2_A1B	D134_C	0.107005	-0.41073	-3.83842	0.07756	0.169773
C12-2_A1B	D135_A	0.225537	-0.377733	-1.67481	0.0419183	0.108757
C12-2_A1B	D135_C	0.216941	0.711324	3.27888	0.029832	0.0841811
C12-2_A1B	D136_A1B	0.397924	-0.432652	-1.08727	0.00410803	0.0193829
C12-2_A1B	D137_C	0.165203	-0.559222	-3.38505	0.00957025	0.0361268
C12-2_A1B	D139_C	-0.495019	-0.610091	1.23246	0.589251	0.716515
C12-2_A1B	D141_C	0.201513	0.458726	2.27641	0.344364	0.495395
C12-2_A1B	D142_A1B	0.38073	0.0188182	0.0494266	0.215003	0.355923
C12-2_A1B	D143_A1B	0.559625	-0.730951	-1.30614	3.9313e-07	2.00496e-05
C12-2_A1B	D143_C	0.0201484	-0.175915	-8.73095	0.52071	0.658642
C12-2_A1B	D144_C	-0.0905758	0.406244	-4.48513	0.0903208	0.190189
C12-2_A1B	D145_A1B	0.227975	0.106532	0.467298	0.684737	0.791508
C12-2_A1B	D145_C	0.0303972	0.254358	8.36782	0.456109	0.60118
C12-2_A1B	D146_C	-0.463915	-0.68645	1.47969	0.271403	0.420016
C12-2_A1B	D147_A	-0.0465852	-0.276013	5.9249	0.44234	0.588039
C12-2_A1B	D147_A1B	0.245136	-0.012187	-0.0497155	0.394452	0.5422
C12-2_A1B	D147_C	0.0319994	-0.139779	-4.36817	0.575166	0.704626
C12-2_A1B	D148_A	0.317748	-0.371423	-1.16892	0.0196002	0.061252
C12-2_A1B	D148_A1B	0.381801	-0.403923	-1.05794	0.0070383	0.0286994
C12-2_A1B	D148_C	0.228756	0.539013	2.35628	0.230015	0.373327
C12-2_A1B	D149_C	0.352313	-0.604766	-1.71656	0.000524223	0.00424628
C12-2_A1B	D150_C	0.358234	-0.379725	-1.05999	0.0119493	0.0426103
C12-2_A1B	D151_C	-0.0437181	0.633434	-14.489	0.010274	0.0381216
C12-2_A1B	D152_A1B	0.418302	-0.819081	-1.95811	2.09152e-07	1.27832e-05
C12-2_A1B	D152_C	-0.0182658	-0.251504	13.7692	0.438478	0.584427
C12-2_A1B	D153_C	0.45279	0.0956652	0.21128	0.203064	0.341563
C12-2_A1B	D154_A	0.0133092	0.00644337	0.484128	0.982223	0.989276
C12-2_A1B	D154_A1B	0.161528	-0.719068	-4.45166	0.000524503	0.00424657
C12-2_A1B	D154_C	0.287287	-0.719664	-2.50503	9.52451e-05	0.00121082
C12-2_A1B	D155_A	0.112302	-0.240275	-2.13954	0.245547	0.390982
C12-2_A1B	D155_A1B	0.134661	-0.729081	-5.41417	0.000566668	0.00450669
C12-2_A1B	D155_C	0.315185	-0.671498	-2.13049	0.000216777	0.0022387
C12-2_A1B	D156_C	-0.358515	0.637464	-1.77807	0.000248365	0.00246959
C12-2_A1B	D157_C	-0.341392	0.671723	-1.9676	0.000147482	0.00167857
C12-2_A1B	D158_C	-0.269969	-0.524682	1.94349	0.320792	0.470119
C12-2_A1B	D159_C	-0.250022	-0.55632	2.22508	0.227301	0.369814
C12-2_A1B	D160_A1B	0.00380981	0.296144	77.7319	0.327915	0.477638
C12-2_A1B	D162_C	0.0682558	-0.527951	-7.7349	0.0333633	0.0917926
C12-2_A1B	D163_C	0.133387	-0.631093	-4.73129	0.00440922	0.0203664
C12-2_A1B	D164_A1B	0.0791386	-0.150554	-1.90241	0.453463	0.598889
C12-2_A1B	D166_C	-0.128785	0.749037	-5.81617	0.000356371	0.00318318
C12-2_A1B	D167_C	0.00315035	0.680853	216.119	0.00724259	0.0293057
C12-2_A1B	D169_A1B	0.188999	-0.489371	-2.58927	0.0183904	0.0585797
C12-2_A1B	D169_C	0.214983	-0.630023	-2.93057	0.00184083	0.0106856
C12-2_A1B	D170_A1B	0.33308	-0.682009	-2.04759	0.000130006	0.00152457
C12-2_A1B	D170_C	0.28954	-0.380879	-1.31546	0.0232799	0.0696117
C12-2_A1B	D171_A1B	0.0211199	0.689415	32.643	0.0073726	0.0296936
C12-2_A1B	D173_A	0.435546	0.413926	0.950361	0.931777	0.959009
C12-2_A1B	D173_C	0.40867	0.22189	0.542956	0.498925	0.63993
C12-2_A1B	D174_C	0.360893	-0.158233	-0.438448	0.0811259	0.175677
C12-2_A1B	D175_A1B	0.228998	0.0706274	0.30842	0.598223	0.724037
C12-2_A1B	D176_A	0.430318	0.408113	0.948399	0.930332	0.958212
C12-2_A1B	D176_C	0.424575	0.346462	0.816019	0.765673	0.850851
C12-2_A1B	D177_C	0.301267	-0.230458	-0.764962	0.0766479	0.168285
C12-2_A1B	D178_A1B	0.238197	0.0653396	0.274309	0.564769	0.695529
C12-2_A1B	D179_A	0.453138	0.562176	1.24063	0.632492	0.751754
C12-2_A1B	D179_C	0.310507	0.00974568	0.0313863	0.312306	0.462082
C12-2_A1B	D180_C	0.246455	-0.635069	-2.57681	0.00115421	0.00757182
C12-2_A1B	D181_A1B	0.317346	0.371017	1.16913	0.843313	0.90286
C12-2_A1B	D182_A	0.306296	-0.616984	-2.01434	0.000768844	0.00567769
C12-2_A1B	D182_C	0.444411	-0.371574	-0.836105	0.00485322	0.0219159
C12-2_A1B	D183_C	0.304111	0.686582	2.25767	0.0869857	0.184815
C12-2_A1B	D184_A1B	-0.166974	-0.653438	3.91341	0.0467739	0.117696
C12-2_A1B	D185_C	0.0569688	-0.450055	-7.90002	0.0787154	0.171632
C12-2_A1B	D186_C	0.0463399	-0.474364	-10.2366	0.0681618	0.154369
C12-2_A1B	D188_A	0.433329	0.567881	1.31051	0.558266	0.689889
C12-2_A1B	D188_A1B	0.412264	-0.561765	-1.36263	0.000493246	0.00405085
C12-2_A1B	D188_C	0.433492	0.250507	0.577881	0.499204	0.640099
C12-2_A1B	D189_C	0.0915291	-0.734896	-8.0291	0.000820056	0.00593245
C12-2_A1B	D191_A	-0.606688	-0.432021	0.712099	0.433635	0.579184
C12-2_A1B	D191_C	-0.543313	-0.356545	0.656242	0.443922	0.589511
C12-2_A1B	D192_C	-0.550029	-0.188648	0.342978	0.165369	0.295099
C12-2_A1B	D193_A1B	-0.52772	-0.0832756	0.157803	0.102272	0.208649
C12-2_A1B	D193_C	-0.55799	-0.300611	0.538739	0.299496	0.448921
C12-2_A1B	D194_A	-0.0720986	0.72017	-9.98869	0.00146813	0.0090284
C12-2_A1B	D194_C	0.21787	0.782979	3.59379	0.00696246	0.0284762
C12-2_A1B	D195_C	0.493323	0.349809	0.709087	0.569631	0.69981
C12-2_A1B	D196_A1B	0.711713	0.781972	1.09872	0.604106	0.728926
C12-2_A1B	D196_C	0.425515	0.452286	1.06291	0.914299	0.948948
C12-2_A1B	D197_C	-0.186056	-0.638782	3.43327	0.0653625	0.149643
C12-2_A1B	D198_C	-0.0528569	-0.470061	8.89307	0.137864	0.259621
C12-2_C	C13_A	0.0407921	-0.347404	-8.51644	0.190618	0.327277
C12-2_C	C13_A1B	-0.23894	-0.374954	1.56924	0.625218	0.746168
C12-2_C	C13_C	-0.306791	-0.423342	1.3799	0.661893	0.774041
C12-2_C	C101_A1B	0.223388	0.694047	3.10692	0.0413951	0.107721
C12-2_C	C101_C	0.818348	0.933701	1.14096	0.082705	0.177834
C12-2_C	C102_A1B	0.165044	0.481104	2.915	0.245536	0.390982
C12-2_C	C102_C	0.870818	0.952944	1.09431	0.0875786	0.185764
C12-2_C	C103_A	0.778047	0.79512	1.02194	0.884414	0.929918
C12-2_C	C103_A1B	0.58143	0.60368	1.03827	0.911379	0.947013
C12-2_C	C103_C	0.772143	0.614913	0.796373	0.316259	0.465999
C12-2_C	C104_A	0.576762	0.836081	1.44961	0.0740769	0.164048
C12-2_C	C104_A1B	0.474377	0.715351	1.50798	0.214689	0.355588
C12-2_C	C104_C	0.567866	0.658642	1.15985	0.635553	0.753953
C12-2_C	C105_A1B	0.0302422	0.57756	19.0978	0.0413825	0.10772
C12-2_C	C105_C	-0.0322372	0.769386	-23.8664	0.000647681	0.0049784
C12-2_C	C106_A1B	0.117201	0.5154	4.39755	0.14216	0.265212
C12-2_C	C106_C	0.0123344	0.829039	67.2138	0.000141468	0.00163474
C12-2_C	C107_A1B	-0.0980996	-0.539767	5.50224	0.100983	0.20688
C12-2_C	C107_C	0.981283	0.992592	1.01152	0.130265	0.249197
C12-2_C	C108_A1B	-0.3092	0.480597	-1.55432	0.00620063	0.0262309
C12-2_C	C108_C	0.875177	0.938514	1.07237	0.229054	0.372079
C12-2_C	C109_A1B	-0.13757	0.734968	-5.34251	0.000469001	0.00389699
C12-2_C	C109_C	0.00766449	0.623249	81.3164	0.0190263	0.0600301
C12-2_C	C110_A1B	0.167355	0.662152	3.95656	0.0416585	0.108278
C12-2_C	C110_C	0.529752	0.92004	1.73674	0.00118105	0.00769849
C12-2_C	C111_A1B	0.134695	-0.453907	-3.3699	0.042499	0.109838
C12-2_C	C111_C	0.700948	-0.177924	-0.253834	0.000663823	0.00507229
C12-2_C	C112_A1B	0.61396	0.505554	0.823432	0.606981	0.730974
C12-2_C	C112_C	0.745787	0.443034	0.594048	0.113731	0.225556
C12-2_C	C113_A1B	0.0249388	0.402537	16.141	0.192354	0.329157
C12-2_C	C113_C	0.441294	0.689403	1.56223	0.226141	0.368493
C12-2_C	C114_A1B	0.445222	0.0345674	0.0776407	0.149504	0.274524
C12-2_C	C114_C	0.671255	0.584502	0.87076	0.640869	0.758136
C12-2_C	C115_A	0.275405	0.144945	0.526299	0.657259	0.770762
C12-2_C	C115_A1B	0.0647373	-0.314389	-4.85638	0.205387	0.344312
C12-2_C	C115_C	0.0922572	-0.187507	-2.03244	0.359667	0.510818
C12-2_C	C116_A1B	0.348751	0.641369	1.83905	0.198234	0.335881
C12-2_C	C116_C	0.581161	0.800386	1.37722	0.157615	0.285321
C12-2_C	C117_A1B	-0.510948	-0.770649	1.50827	0.137288	0.258796
C12-2_C	C117_C	0.0197834	0.873456	44.1509	1.64391e-05	0.00031637
C12-2_C	C118_A1B	-0.514809	-0.717328	1.39339	0.28006	0.428894
C12-2_C	C118_C	0.00195248	0.860609	440.778	2.68943e-05	0.000467252
C12-2_C	C126_A	-0.153444	0.542151	-3.53323	0.0134243	0.0464139
C12-2_C	C126_A1B	-0.300717	0.0909714	-0.302515	0.192572	0.329402
C12-2_C	C126_C	-0.0454135	0.786057	-17.3089	0.000329909	0.00301694
C12-2_C	C127_A	0.42782	-0.369555	-0.863809	0.00609677	0.0259049
C12-2_C	C127_A1B	-0.101298	-0.856763	8.45787	0.000129583	0.00152457
C12-2_C	C127_C	0.0797344	-0.454846	-5.70452	0.0640306	0.14753
C12-2_C	C128_A1B	0.552261	0.556361	1.00742	0.984675	0.990697
C12-2_C	C128_C	0.706547	0.382225	0.540976	0.121182	0.23629
C12-2_C	D14-1_A	0.22371	-0.727433	-3.25168	0.0001881	0.00200813
C12-2_C	D14-1_C	0.381282	-0.346906	-0.90984	0.0132282	0.0459276
C12-2_C	D14-2_C	0.519338	0.729621	1.40491	0.25269	0.399212
C12-2_C	D14-3_A1B	0.249749	-0.359665	-1.44011	0.0403891	0.105839
C12-2_C	D14-3_C	0.444853	0.179695	0.403943	0.335806	0.486302
C12-2_C	D15-1_A	0.522662	0.0698292	0.133603	0.0978912	0.201996
C12-2_C	D15-1_C	0.589415	0.0586096	0.099437	0.0448815	0.114129
C12-2_C	D15-2_C	0.660593	0.817043	1.23683	0.250667	0.397098
C12-2_C	D15-3_A1B	0.568627	-0.126057	-0.221687	0.0122129	0.0432838
C12-2_C	D15-3_C	0.643805	0.488082	0.758121	0.45328	0.598793
C12-2_C	D16-1_A	0.208449	0.265605	1.2742	0.844151	0.903367
C12-2_C	D16-1_C	0.116936	0.166749	1.42598	0.868942	0.919935
C12-2_C	D16-2_C	0.164876	0.210006	1.27372	0.879334	0.926461
C12-2_C	D16-3_A1B	0.272461	-0.310836	-1.14085	0.0511438	0.125397
C12-2_C	D16-3_C	0.144261	0.116143	0.805092	0.926043	0.955662
C12-2_C	D17-1_A	-0.0163711	-0.801091	48.9332	0.000428585	0.0036444
C12-2_C	D17-1_C	0.0178745	0.812876	45.477	0.000287147	0.00274383
C12-2_C	D17-2_C	0.0449871	-0.859953	-19.1156	1.40854e-05	0.000281885
C12-2_C	D17-3_A1B	-0.166457	-0.286153	1.71908	0.681792	0.789178
C12-2_C	D102_A	0.764062	0.77125	1.00941	0.954709	0.972719
C12-2_C	D103_C	0.578145	0.42526	0.73556	0.5047	0.644911
C12-2_C	D104_A1B	0.518192	0.309538	0.597343	0.410109	0.557335
C12-2_C	D105_A	0.0758005	0.0406754	0.536611	0.908933	0.94558
C12-2_C	D106_C	-0.0585821	-0.109401	1.86749	0.868061	0.919486
C12-2_C	D107_A1B	0.046372	-0.417406	-9.00124	0.111119	0.221978
C12-2_C	D108_C	0.68406	0.525368	0.768015	0.411681	0.558795
C12-2_C	D109_C	0.779414	0.327346	0.41999	0.0223353	0.0674714
C12-2_C	D110_A1B	0.467545	0.657141	1.40551	0.362108	0.513028
C12-2_C	D112_C	0.314269	0.471108	1.49906	0.545647	0.679851
C12-2_C	D113_C	0.126165	-0.492228	-3.90147	0.0307183	0.0861233
C12-2_C	D114_A1B	0.0925156	0.55818	6.03336	0.0811721	0.175733
C12-2_C	D116_C	0.761562	0.767553	1.00787	0.962674	0.977342
C12-2_C	D117_A	0.534685	0.578965	1.08282	0.834913	0.897533
C12-2_C	D117_C	0.622254	-0.152757	-0.245491	0.00418017	0.0196078
C12-2_C	D118_A1B	0.165822	0.785519	4.73712	0.00378622	0.0182351
C12-2_C	D119_C	0.710138	0.946699	1.33312	0.0030971	0.0156666
C12-2_C	D121_C	0.716728	0.80845	1.12797	0.471966	0.616401
C12-2_C	D123_C	-0.147914	0.365618	-2.47183	0.0840667	0.180005
C12-2_C	D125_C	0.471843	-0.253431	-0.537108	0.0122926	0.0434779
C12-2_C	D126_A1B	0.452598	0.195595	0.432161	0.346974	0.49812
C12-2_C	D127_A	0.733771	0.746929	1.01793	0.924706	0.954735
C12-2_C	D128_C	0.557016	0.249697	0.448275	0.225612	0.36793
C12-2_C	D129_A1B	0.531383	0.38003	0.715171	0.533298	0.669403
C12-2_C	D130_C	0.656013	0.817996	1.24692	0.236299	0.380789
C12-2_C	D131_C	0.803032	0.785121	0.977696	0.874921	0.924127
C12-2_C	D132_A1B	0.407439	0.743319	1.82437	0.0882493	0.186802
C12-2_C	D134_C	0.744032	0.91837	1.23431	0.0445453	0.113607
C12-2_C	D135_A	0.518353	0.642888	1.24025	0.539673	0.674727
C12-2_C	D135_C	0.54763	-0.492505	-0.899339	0.000179692	0.00194052
C12-2_C	D136_A1B	0.200302	0.611901	3.0549	0.0986464	0.203169
C12-2_C	D137_C	0.708904	0.878912	1.23982	0.11478	0.227081
C12-2_C	D139_C	0.684571	0.817199	1.19374	0.313397	0.462988
C12-2_C	D141_C	0.454741	-0.370696	-0.815179	0.00429928	0.0200273
C12-2_C	D142_A1B	0.470684	0.321002	0.681991	0.563112	0.694102
C12-2_C	D143_A1B	0.211851	0.923212	4.35783	5.96332e-06	0.000147732
C12-2_C	D143_C	0.641353	0.744658	1.16107	0.515518	0.653889
C12-2_C	D144_C	0.853871	-0.0568465	-0.0665751	1.65624e-05	0.000317571
C12-2_C	D145_A1B	0.454758	0.498397	1.09596	0.854555	0.910331
C12-2_C	D145_C	0.485966	0.0561003	0.115441	0.123526	0.239626
C12-2_C	D146_C	0.484797	0.92987	1.91806	0.000251144	0.00248869
C12-2_C	D147_A	0.115665	0.382528	3.30722	0.351957	0.503193
C12-2_C	D147_A1B	-0.156335	0.383046	-2.45017	0.0685593	0.154987
C12-2_C	D147_C	0.244128	0.14298	0.58568	0.732835	0.827373
C12-2_C	D148_A	0.246255	0.522192	2.12054	0.287259	0.436759
C12-2_C	D148_A1B	-0.113552	0.769365	-6.77542	0.00023684	0.00238224
C12-2_C	D148_C	0.255628	-0.43258	-1.69223	0.018721	0.0593281
C12-2_C	D149_C	0.274255	0.789737	2.87957	0.0104293	0.0385594
C12-2_C	D150_C	0.364776	0.560384	1.53624	0.415332	0.562366
C12-2_C	D151_C	-0.0658378	-0.907267	13.7803	2.70374e-06	8.35085e-05
C12-2_C	D152_A1B	-0.17922	0.862086	-4.81022	1.50077e-06	5.28337e-05
C12-2_C	D152_C	0.211372	0.397553	1.88082	0.503548	0.644244
C12-2_C	D153_C	0.325643	0.204253	0.62723	0.67128	0.781062
C12-2_C	D154_A	-0.0373473	0.331062	-8.86443	0.215853	0.356971
C12-2_C	D154_A1B	-0.0872538	0.931755	-10.6787	1.14196e-08	1.4711e-06
C12-2_C	D154_C	0.228881	0.931037	4.06778	3.30985e-06	9.53007e-05
C12-2_C	D155_A	0.0332588	0.681343	20.4861	0.00957798	0.0361334
C12-2_C	D155_A1B	-0.164637	0.916582	-5.56728	1.85589e-08	2.06896e-06
C12-2_C	D155_C	0.250359	0.956096	3.81891	9.80769e-08	7.16662e-06
C12-2_C	D156_C	-0.281844	-0.857788	3.04349	0.00123961	0.0079697
C12-2_C	D157_C	-0.275087	-0.899833	3.27109	0.000114152	0.00138924
C12-2_C	D158_C	0.0382149	0.806132	21.0947	0.000470408	0.00390495
C12-2_C	D159_C	0.0438213	0.820576	18.7255	0.000297587	0.00281727
C12-2_C	D160_A1B	0.125825	-0.443381	-3.52379	0.0504001	0.123993
C12-2_C	D162_C	0.10852	0.844237	7.77957	0.000255639	0.00251698
C12-2_C	D163_C	0.116976	0.852315	7.28623	0.000197451	0.00208228
C12-2_C	D164_A1B	-0.142837	0.415133	-2.90634	0.0573831	0.135794
C12-2_C	D166_C	-0.148181	-0.886922	5.98538	4.45678e-05	0.000687126
C12-2_C	D167_C	-0.103679	-0.846124	8.16096	0.000220865	0.00226211
C12-2_C	D169_A1B	-0.243576	0.832477	-3.41773	2.75546e-06	8.40591e-05
C12-2_C	D169_C	-0.0426735	0.819985	-19.2153	9.9262e-05	0.00124911
C12-2_C	D170_A1B	-0.25697	0.916369	-3.56606	2.94846e-09	5.28625e-07
C12-2_C	D170_C	-0.0439104	0.1952	-4.44542	0.432887	0.57848
C12-2_C	D171_A1B	-0.112434	-0.685981	6.10119	0.0182492	0.0583191
C12-2_C	D173_A	0.214477	-0.675486	-3.14946	0.000750505	0.00558495
C12-2_C	D173_C	0.39032	-0.00466607	-0.0119545	0.176153	0.309786
C12-2_C	D174_C	0.474717	0.293559	0.618387	0.48804	0.630445
C12-2_C	D175_A1B	0.269012	-0.204794	-0.76128	0.116625	0.23001
C12-2_C	D176_A	0.228156	-0.654636	-2.86925	0.000981578	0.00678483
C12-2_C	D176_C	0.370042	-0.0876539	-0.236875	0.122152	0.237661
C12-2_C	D177_C	0.52444	0.31102	0.593051	0.397427	0.545126
C12-2_C	D178_A1B	0.272477	-0.192992	-0.708289	0.123231	0.239213
C12-2_C	D179_A	0.235411	-0.778924	-3.30879	3.15536e-05	0.000525719
C12-2_C	D179_C	0.509748	0.04198	0.0823545	0.0912783	0.191741
C12-2_C	D180_C	0.56378	0.918195	1.62864	0.00230926	0.0125973
C12-2_C	D181_A1B	0.340861	-0.50362	-1.47749	0.00317287	0.0159616
C12-2_C	D182_A	0.18672	0.528531	2.83061	0.195204	0.332497
C12-2_C	D182_C	0.0925434	0.623029	6.73229	0.0386825	0.102727
C12-2_C	D183_C	0.225187	-0.881787	-3.9158	1.66e-07	1.08137e-05
C12-2_C	D184_A1B	-0.105078	0.528102	-5.0258	0.0245268	0.0725418
C12-2_C	D185_C	0.878248	0.915916	1.04289	0.526846	0.663983
C12-2_C	D186_C	0.88247	0.959374	1.08715	0.0736825	0.163473
C12-2_C	D188_A	0.166462	-0.747626	-4.49126	0.000228658	0.00231479
C12-2_C	D188_A1B	-0.00565157	0.525596	-92.9999	0.0556709	0.133082
C12-2_C	D188_C	0.255156	0.0210161	0.0823658	0.436275	0.581889
C12-2_C	D189_C	0.516063	0.860732	1.66788	0.0186049	0.0591069
C12-2_C	D191_A	0.170405	0.746788	4.38244	0.0100179	0.0373947
C12-2_C	D191_C	0.0797283	0.425802	5.34066	0.223813	0.365786
C12-2_C	D192_C	0.0911477	0.521022	5.71624	0.114516	0.226749
C12-2_C	D193_A1B	0.245579	0.348459	1.41893	0.71388	0.81325
C12-2_C	D193_C	0.0752838	0.495465	6.58129	0.12896	0.247379
C12-2_C	D194_A	0.47736	-0.743708	-1.55796	1.60925e-06	5.56391e-05
C12-2_C	D194_C	0.223402	-0.841917	-3.76863	2.34161e-06	7.43119e-05
C12-2_C	D195_C	0.188989	-0.233152	-1.23368	0.164066	0.293535
C12-2_C	D196_A1B	-0.039027	-0.920697	23.5913	4.54453e-07	2.23892e-05
C12-2_C	D196_C	0.204179	-0.319132	-1.563	0.0809658	0.175417
C12-2_C	D197_C	-0.120944	0.813306	-6.72466	4.44286e-05	0.000686197
C12-2_C	D198_C	-0.189209	0.67566	-3.57097	0.00101626	0.00694451
C13_A	C13_A1B	0.723121	0.952814	1.31764	0.00211139	0.0118029
C13_A	C13_C	0.384182	0.953677	2.48236	1.96314e-06	6.51546e-05
C13_A	C101_A1B	-0.112156	-0.668602	5.96138	0.023994	0.0713177
C13_A	C101_C	-0.0733152	-0.548305	7.47873	0.0783253	0.171039
C13_A	C102_A1B	-0.0745988	-0.515311	6.90777	0.108063	0.217289
C13_A	C102_C	0.00172082	-0.461108	-267.958	0.104383	0.211748
C13_A	C103_A	0.0293412	-0.0326243	-1.1119	0.840582	0.901101
C13_A	C103_A1B	-0.172944	-0.422996	2.44586	0.36934	0.519088
C13_A	C103_C	-0.0977998	-0.273979	2.80143	0.552509	0.685502
C13_A	C104_A	-0.171287	-0.402187	2.34804	0.411155	0.55845
C13_A	C104_A1B	-0.1612	-0.772271	4.79075	0.00508613	0.0226628
C13_A	C104_C	-0.067699	-0.802994	11.8612	0.000745591	0.00555666
C13_A	C105_A1B	0.41919	-0.381763	-0.910716	0.00587761	0.0252015
C13_A	C105_C	-0.0158556	-0.166713	10.5144	0.620855	0.742235
C13_A	C106_A1B	0.461813	-0.394709	-0.854694	0.00292341	0.0150296
C13_A	C106_C	0.0111008	0.00531014	0.478358	0.985007	0.990818
C13_A	C107_A1B	-0.000994499	0.324456	-326.251	0.273259	0.421823
C13_A	C107_C	0.0489211	-0.336794	-6.88443	0.194909	0.332126
C13_A	C108_A1B	-0.26143	-0.590039	2.25697	0.183269	0.318659
C13_A	C108_C	-0.138751	-0.527719	3.80334	0.146609	0.270868
C13_A	C109_A1B	-0.571473	-0.488734	0.855218	0.708258	0.808913
C13_A	C109_C	-0.507731	-0.669044	1.31771	0.418435	0.565248
C13_A	C110_A1B	0.368175	-0.369296	-1.00304	0.0120241	0.0427622
C13_A	C110_C	0.044637	-0.216585	-4.85214	0.390288	0.539005
C13_A	C111_A1B	-0.140973	0.437777	-3.10539	0.0472521	0.118495
C13_A	C111_C	0.035299	-0.392718	-11.1255	0.143922	0.267353
C13_A	C112_A1B	-0.0312463	-0.71115	22.7595	0.00535108	0.0235835
C13_A	C112_C	0.00114525	-0.67406	-588.57	0.00784487	0.0310987
C13_A	C113_A1B	-0.177503	-0.824179	4.64318	0.00131067	0.00830375
C13_A	C113_C	0.105417	-0.779376	-7.3933	0.000191082	0.00203049
C13_A	C114_A1B	0.371954	0.526764	1.41621	0.526937	0.663983
C13_A	C114_C	0.220078	0.177288	0.805567	0.885033	0.930287
C13_A	C115_A	0.273507	0.380595	1.39154	0.696719	0.800518
C13_A	C115_A1B	0.0131941	0.585607	44.3839	0.032803	0.0906238
C13_A	C115_C	-0.0181614	0.637623	-35.1086	0.0122019	0.0432626
C13_A	C116_A1B	0.32001	-0.444139	-1.38789	0.00865508	0.0335086
C13_A	C116_C	0.23571	-0.535682	-2.27263	0.0065207	0.0271751
C13_A	C117_A1B	-0.0623973	0.551308	-8.83545	0.0267227	0.0772626
C13_A	C117_C	0.0745288	-0.0797146	-1.06958	0.615996	0.738456
C13_A	C118_A1B	0.0314882	0.537325	17.0643	0.0648787	0.148971
C13_A	C118_C	0.0431816	-0.0626282	-1.45035	0.73106	0.826166
C13_A	C126_A	-0.447615	0.427572	-0.955223	0.00231939	0.0126392
C13_A	C126_A1B	-0.492809	0.648444	-1.31581	2.05557e-05	0.00037749
C13_A	C126_C	-0.449079	0.207155	-0.461288	0.0243692	0.0721738
C13_A	C127_A	0.431052	0.718484	1.66681	0.150264	0.275712
C13_A	C127_A1B	-0.464508	0.32043	-0.689826	0.00672424	0.0277619
C13_A	C127_C	0.295915	-0.544421	-1.83979	0.00297092	0.0151918
C13_A	C128_A1B	-0.118887	-0.416317	3.50179	0.293403	0.443163
C13_A	C128_C	-0.0591576	-0.337731	5.709	0.342851	0.493831
C13_A	D14-1_A	0.133776	-0.0217388	-0.162502	0.611953	0.735346
C13_A	D14-1_C	0.10277	0.227122	2.21	0.677826	0.786257
C13_A	D14-2_C	0.0549205	-0.662607	-12.0648	0.00567155	0.0245664
C13_A	D14-3_A1B	0.155499	-0.526468	-3.38567	0.016044	0.0531198
C13_A	D14-3_C	0.0879692	-0.258676	-2.94053	0.252148	0.398574
C13_A	D15-1_A	-0.15537	-0.656775	4.22717	0.0407588	0.106544
C13_A	D15-1_C	-0.0141725	-0.673999	47.5567	0.00909131	0.0347641
C13_A	D15-2_C	-0.0306867	-0.371614	12.1099	0.243239	0.388909
C13_A	D15-3_A1B	0.11961	-0.654077	-5.46843	0.00340118	0.0168375
C13_A	D15-3_C	-0.0215923	-0.661216	30.6227	0.0120842	0.0429505
C13_A	D16-1_A	-0.189395	0.404691	-2.13676	0.043899	0.11247
C13_A	D16-1_C	-0.0827071	-0.668813	8.08653	0.0185253	0.0588766
C13_A	D16-2_C	-0.0571855	0.519884	-9.0912	0.0398274	0.104866
C13_A	D16-3_A1B	-0.0762663	0.548763	-7.19536	0.024517	0.0725252
C13_A	D16-3_C	-0.0750236	0.475468	-6.33758	0.0546066	0.131114
C13_A	D17-1_A	0.0821758	0.286235	3.4832	0.491277	0.633354
C13_A	D17-1_C	-0.0609325	0.0996615	-1.6356	0.601347	0.726454
C13_A	D17-2_C	-0.127686	0.543762	-4.2586	0.0166455	0.0545161
C13_A	D17-3_A1B	-0.229862	-0.603655	2.62617	0.131445	0.250788
C13_A	D102_A	-0.0412711	-0.416165	10.0837	0.19233	0.329149
C13_A	D103_C	0.0689781	0.400592	5.80753	0.248964	0.395048
C13_A	D104_A1B	-0.0785823	0.0996411	-1.26798	0.561945	0.693417
C13_A	D105_A	-0.320546	-0.816985	2.54873	0.00814174	0.0320457
C13_A	D106_C	0.250333	0.747787	2.98718	0.0208336	0.0641269
C13_A	D107_A1B	0.12796	0.76653	5.9904	0.00415632	0.0195495
C13_A	D108_C	-0.109925	-0.792762	7.21186	0.0016739	0.00994901
C13_A	D109_C	0.0292518	0.637545	21.7951	0.0186762	0.0592427
C13_A	D110_A1B	-0.146078	-0.773291	5.29367	0.00423644	0.0197894
C13_A	D112_C	-0.118305	-0.833134	7.04227	0.000460287	0.00383926
C13_A	D113_C	-0.0129109	0.860329	-66.6357	2.20522e-05	0.000397007
C13_A	D114_A1B	-0.0712681	-0.824813	11.5734	0.000356199	0.00318318
C13_A	D116_C	-0.0541819	-0.257897	4.75983	0.496358	0.638143
C13_A	D117_A	-0.27681	-0.814911	2.94394	0.00540466	0.0237715
C13_A	D117_C	-0.216045	-0.426802	1.97553	0.442852	0.588414
C13_A	D118_A1B	-0.341051	-0.0382244	0.112078	0.303566	0.453075
C13_A	D119_C	-0.0256821	-0.230741	8.98452	0.497044	0.638837
C13_A	D121_C	0.0332355	-0.737019	-22.1757	0.00151912	0.0092666
C13_A	D123_C	-0.0145554	-0.87566	60.1604	1.32549e-05	0.000268042
C13_A	D125_C	0.0317432	0.753091	23.7245	0.00208864	0.0117022
C13_A	D126_A1B	-0.0766292	0.217745	-2.84154	0.333417	0.483728
C13_A	D127_A	-0.0140761	-0.198283	14.0865	0.544248	0.678447
C13_A	D128_C	0.0857563	0.505289	5.89215	0.126875	0.244162
C13_A	D129_A1B	-0.0365581	-0.58519	16.0071	0.0397286	0.104758
C13_A	D130_C	-0.121479	-0.574003	4.72512	0.0846338	0.180999
C13_A	D131_C	0.0435278	0.211647	4.86234	0.578203	0.707138
C13_A	D132_A1B	-0.220638	-0.600643	2.7223	0.127352	0.244944
C13_A	D134_C	-0.0539328	-0.267144	4.95327	0.475677	0.619311
C13_A	D135_A	-0.113859	-0.408673	3.58927	0.299582	0.448947
C13_A	D135_C	-0.197312	0.549826	-2.78659	0.00793797	0.0313976
C13_A	D136_A1B	-0.313263	-0.779791	2.48925	0.0193529	0.0606973
C13_A	D137_C	-0.0558872	-0.102713	1.83786	0.878443	0.925935
C13_A	D139_C	0.0134922	-0.722447	-53.5455	0.00264948	0.0139458
C13_A	D141_C	0.0534028	0.760794	14.2463	0.00217341	0.0120569
C13_A	D142_A1B	-0.0301829	-0.554695	18.3778	0.0535264	0.129282
C13_A	D143_A1B	-0.300707	-0.487655	1.62169	0.469912	0.614365
C13_A	D143_C	-0.240024	-0.448787	1.86976	0.439187	0.584956
C13_A	D144_C	0.0646477	0.793356	12.272	0.000980749	0.00678179
C13_A	D145_A1B	-0.0997299	0.105396	-1.05681	0.50413	0.644636
C13_A	D145_C	0.0237593	0.644059	27.1077	0.0161443	0.0533877
C13_A	D146_C	-0.0382541	-0.312686	8.17392	0.354627	0.505891
C13_A	D147_A	-0.331475	-0.872058	2.63084	0.00121321	0.0078464
C13_A	D147_A1B	-0.356789	0.592565	-1.66083	0.000619435	0.00482211
C13_A	D147_C	-0.254853	-0.47692	1.87136	0.401742	0.549311
C13_A	D148_A	-0.111395	-0.483208	4.3378	0.177757	0.311649
C13_A	D148_A1B	-0.369325	-0.359037	0.972143	0.969296	0.981714
C13_A	D148_C	-0.204472	0.855511	-4.18399	1.4727e-06	5.21625e-05
C13_A	D149_C	-0.00468571	0.0494628	-10.5561	0.860413	0.91395
C13_A	D150_C	-0.0599456	0.349545	-5.83104	0.167902	0.298627
C13_A	D151_C	0.252705	0.50398	1.99434	0.336247	0.486639
C13_A	D152_A1B	-0.363327	-0.561777	1.5462	0.408485	0.555741
C13_A	D152_C	-0.254391	-0.750829	2.95148	0.0203717	0.0629877
C13_A	D153_C	0.147938	0.677476	4.57946	0.028398	0.081175
C13_A	D154_A	-0.0805704	0.611656	-7.59158	0.0101372	0.037758
C13_A	D154_A1B	0.0117745	-0.229897	-19.525	0.424973	0.571188
C13_A	D154_C	0.0563266	-0.49959	-8.86953	0.0495587	0.122653
C13_A	D155_A	-0.0421255	0.33539	-7.96168	0.204456	0.343246
C13_A	D155_A1B	0.000657528	-0.230891	-351.15	0.44418	0.589804
C13_A	D155_C	0.097654	-0.356109	-3.64664	0.126897	0.244176
C13_A	D156_C	-0.00688911	-0.0615588	8.93567	0.858989	0.913346
C13_A	D157_C	0.0299887	0.0268914	0.896718	0.991974	0.995121
C13_A	D158_C	0.0613968	0.0682688	1.11193	0.982133	0.989276
C13_A	D159_C	0.0829145	-0.0166398	-0.200687	0.746175	0.836722
C13_A	D160_A1B	0.0010299	-0.535679	-520.128	0.0518771	0.126553
C13_A	D162_C	0.217035	-0.374819	-1.727	0.0461185	0.116543
C13_A	D163_C	0.224486	-0.380076	-1.69309	0.0413885	0.10772
C13_A	D164_A1B	-0.0883473	-0.38039	4.30563	0.311411	0.460954
C13_A	D166_C	-0.0100627	0.117504	-11.6772	0.677602	0.786084
C13_A	D167_C	0.0100954	-0.0205758	-2.03813	0.920708	0.952878
C13_A	D169_A1B	-0.217901	0.0617016	-0.283163	0.358037	0.509251
C13_A	D169_C	-0.0216617	-0.204126	9.42338	0.54748	0.681256
C13_A	D170_A1B	-0.115623	-0.401842	3.47545	0.314892	0.464289
C13_A	D170_C	0.045074	-0.863132	-19.1492	1.17144e-05	0.000246343
C13_A	D171_A1B	0.146312	0.722049	4.93501	0.0131009	0.0455858
C13_A	D173_A	0.121482	-0.050951	-0.419412	0.574348	0.703968
C13_A	D173_C	0.0507487	-0.160592	-3.16445	0.489872	0.631964
C13_A	D174_C	0.0312396	-0.35057	-11.222	0.197254	0.334957
C13_A	D175_A1B	0.0960228	-0.620809	-6.46523	0.00759549	0.0303593
C13_A	D176_A	0.121278	-0.0578835	-0.477281	0.559522	0.691294
C13_A	D176_C	0.0566088	0.101834	1.7989	0.882571	0.928558
C13_A	D177_C	0.0507185	-0.51464	-10.147	0.0442987	0.113144
C13_A	D178_A1B	0.0911076	-0.621422	-6.82076	0.00789118	0.0312396
C13_A	D179_A	0.152858	-0.0320326	-0.209557	0.545882	0.679997
C13_A	D179_C	0.149247	-0.648265	-4.34358	0.00275214	0.0143602
C13_A	D180_C	0.0925449	-0.538964	-5.8238	0.0240097	0.07134
C13_A	D181_A1B	0.255198	-0.426121	-1.66977	0.0201335	0.0625143
C13_A	D182_A	0.0470345	-0.229448	-4.87828	0.362392	0.513274
C13_A	D182_C	-0.0622807	0.425315	-6.829	0.0937052	0.195422
C13_A	D183_C	-0.0736792	0.53153	-7.21412	0.0306554	0.0860162
C13_A	D184_A1B	-0.320728	-0.782321	2.43921	0.0196591	0.0613588
C13_A	D185_C	-0.0135646	-0.451372	33.2758	0.124916	0.24162
C13_A	D186_C	-0.0178092	-0.308352	17.3141	0.328824	0.478497
C13_A	D188_A	0.115648	0.518753	4.4856	0.136815	0.258177
C13_A	D188_A1B	-0.173619	-0.799125	4.60275	0.00280762	0.014571
C13_A	D188_C	-0.0683003	0.751884	-11.0085	0.000690479	0.00522354
C13_A	D189_C	-0.119341	-0.516167	4.32514	0.143154	0.266604
C13_A	D191_A	-0.181517	-0.269381	1.48406	0.763687	0.849295
C13_A	D191_C	-0.0882667	-0.736527	8.34433	0.00556384	0.0242812
C13_A	D192_C	-0.0753139	-0.0375106	0.498057	0.902042	0.940888
C13_A	D193_A1B	-0.075294	0.239525	-3.1812	0.299513	0.448921
C13_A	D193_C	-0.0919003	-0.494379	5.37951	0.144497	0.268047
C13_A	D194_A	-0.213574	0.762516	-3.57027	7.61749e-05	0.00102505
C13_A	D194_C	-0.020069	0.392461	-19.5556	0.158277	0.286078
C13_A	D195_C	0.037724	0.86806	23.0108	2.9438e-05	0.000500936
C13_A	D196_A1B	0.0173618	0.403967	23.2676	0.182273	0.317342
C13_A	D196_C	0.0283296	0.882439	31.149	1.04348e-05	0.000225712
C13_A	D197_C	-0.160302	0.0487131	-0.303883	0.494654	0.636517
C13_A	D198_C	-0.146727	0.302519	-2.06178	0.135433	0.256319
C13_A1B	C13_C	0.711399	0.988158	1.38904	5.8056e-08	4.95511e-06
C13_A1B	C101_A1B	-0.321516	-0.634563	1.97366	0.177361	0.311281
C13_A1B	C101_C	-0.476322	-0.552818	1.1606	0.735223	0.829039
C13_A1B	C102_A1B	-0.267474	-0.446229	1.66831	0.504151	0.644636
C13_A1B	C102_C	-0.404732	-0.455699	1.12593	0.839086	0.900052
C13_A1B	C103_A	-0.179474	-0.00293881	0.0163746	0.562422	0.693644
C13_A1B	C103_A1B	-0.374037	-0.34466	0.92146	0.912821	0.947867
[truncated: 15,393 more rows]

## Sheet: fly
Fly mutational correlations estimated from MA lines and evolutionary correlations
trait1#	trait2#	COR_M	COR_E	COR_E/COR_M	P	P_adjust
1	2	0.189707	0.0105319	0.0555164	0.154332	0.235335
1	3	-0.214332	-0.0636993	0.2972	0.227065	0.331587
1	4	-0.329972	0.0434711	-0.131742	0.00243264	0.00633406
1	5	-0.556099	-0.113059	0.203308	5.55766e-05	0.000232411
1	6	0.159968	0.471193	2.94555	0.00598309	0.0143594
1	7	-0.165367	-0.0711706	0.430379	0.45306	0.567192
1	8	0.463278	-0.0205489	-0.0443555	4.18875e-05	0.000183507
1	9	-0.155076	0.162935	-1.05068	0.0118324	0.026126
1	10	-0.257644	-0.199555	0.774536	0.630383	0.737228
1	11	-0.129197	0.0610585	-0.472601	0.133772	0.212191
1	12	-0.555268	-0.0325546	0.0586287	3.20987e-06	1.95002e-05
1	13	0.248111	0.124243	0.500754	0.313197	0.420951
1	14	0.0435332	-0.044784	-1.02873	0.487963	0.598568
1	15	0.0769114	-0.10684	-1.38913	0.148047	0.229556
1	16	0.220963	0.0208504	0.0943618	0.109708	0.181617
1	17	-0.21183	-0.208813	0.985761	0.980242	0.983806
1	18	0.24842	-0.056378	-0.226946	0.0149271	0.0312113
1	19	-0.194251	-0.184239	0.948455	0.935046	0.960433
1	20	-0.175242	-0.0154355	0.0880809	0.204628	0.300759
1	21	0.0425823	-0.052718	-1.23803	0.454165	0.567192
1	22	-0.422478	-0.137768	0.326096	0.014327	0.0304172
1	23	-0.34324	0.0494547	-0.144082	0.00139306	0.00400504
1	24	-0.153212	-0.00208972	0.0136394	0.231881	0.336838
2	3	-0.220154	0.0876249	-0.398017	0.014448	0.03044
2	4	-0.0994299	0.766246	-7.70639	2.82085e-18	1.94638e-16
2	5	-0.518297	0.338031	-0.652196	3.69867e-13	7.85256e-12
2	6	-0.522426	-0.458759	0.878132	0.510097	0.617485
2	7	-0.462843	-0.703762	1.52052	0.00335188	0.00833441
2	8	-0.548584	-0.923371	1.68319	5.75449e-15	1.44385e-13
2	9	0.0620136	0.236134	3.80778	0.161067	0.243977
2	10	-0.712535	-0.635964	0.892537	0.268669	0.372627
2	11	-0.165761	-0.153581	0.926521	0.921863	0.952937
2	12	-0.727449	-0.729007	1.00214	0.979226	0.983806
2	13	0.0433223	-0.464644	-10.7253	1.79171e-05	8.99113e-05
2	14	0.697589	0.697993	1.00058	0.995065	0.995065
2	15	0.094782	-0.156434	-1.65046	0.047266	0.0852642
2	16	0.554247	0.32564	0.587536	0.0245264	0.047671
2	17	0.515154	0.68081	1.32157	0.0406062	0.0737324
2	18	0.420126	0.595031	1.41632	0.0622585	0.11015
2	19	0.559827	0.670068	1.19692	0.161768	0.243977
2	20	-0.468546	-0.729411	1.55675	0.00100077	0.00297004
2	21	-0.426142	7.17687e-05	-0.000168415	0.000353317	0.0011339
2	22	-0.603394	-0.229315	0.380042	0.000262994	0.000885199
2	23	0.121946	0.569547	4.67048	3.87849e-05	0.000175486
2	24	0.110635	0.383719	3.46833	0.0213372	0.0420647
3	4	-0.184856	-0.0758317	0.410221	0.383572	0.49012
3	5	0.586886	0.810559	1.38112	0.00034797	0.00112988
3	6	0.0388206	0.342354	8.81887	0.0125969	0.027376
3	7	-0.189368	-0.484676	2.55943	0.0081009	0.0187886
3	8	0.244177	-0.0758909	-0.310803	0.0106953	0.024196
3	9	-0.147889	0.156061	-1.05526	0.0162158	0.0333998
3	10	0.520334	0.00568696	0.0109294	7.39493e-06	4.082e-05
3	11	0.579637	0.207199	0.357463	0.000393112	0.00124711
3	12	0.197009	-0.192049	-0.974826	0.00198339	0.00541995
3	13	-0.460117	-0.615554	1.33782	0.0837514	0.144471
3	14	-0.373848	-0.189759	0.507583	0.115057	0.189022
3	15	-0.459199	-0.612623	1.33411	0.0888444	0.152305
3	16	-0.161654	0.308446	-1.90807	0.000155593	0.000596439
3	17	-0.299081	-0.119998	0.401222	0.14025	0.221195
3	18	-0.298756	0.19536	-0.653913	7.14314e-05	0.000294255
3	19	-0.294946	-0.103888	0.352228	0.117045	0.190025
3	20	0.339156	0.167716	0.49451	0.149129	0.229942
3	21	0.690887	0.716228	1.03668	0.693572	0.787761
3	22	0.411293	-0.320212	-0.778552	1.58573e-09	1.98938e-08
3	23	0.276443	0.500885	1.81189	0.0363752	0.0673796
3	24	-0.413091	-0.0546685	0.13234	0.00254142	0.00649474
4	5	0.380641	0.388247	1.01998	0.944161	0.960433
4	6	0.152806	-0.294979	-1.93041	0.000325003	0.00106787
4	7	-0.173212	-0.735758	4.24773	1.82168e-09	2.18601e-08
4	8	-0.474796	-0.860387	1.81212	9.94723e-10	1.30735e-08
4	9	0.0278232	-0.0271681	-0.976455	0.665979	0.762698
4	10	0.0631633	-0.560295	-8.87058	4.59988e-08	3.73402e-07
4	11	-0.180006	-0.315922	1.75507	0.254747	0.358725
4	12	0.326327	-0.649914	-1.99161	2.30167e-18	1.94638e-16
4	13	0.0967505	-0.141135	-1.45875	0.0605563	0.107829
4	14	-0.258142	0.634452	-2.45776	1.87279e-15	7.38413e-14
4	15	0.116102	0.133567	1.15043	0.889265	0.933221
4	16	-0.377052	0.233966	-0.620514	6.24792e-07	4.4216e-06
4	17	0.108848	0.679546	6.24308	1.67565e-08	1.65172e-07
4	18	-0.0973716	0.414687	-4.25881	2.34187e-05	0.000111441
4	19	0.0538994	0.66576	12.3519	4.12447e-09	4.55342e-08
4	20	0.046669	-0.766471	-16.4236	9.87021e-17	5.20209e-15
4	21	-0.0466467	0.0352558	-0.755805	0.520133	0.626885
4	22	0.178046	-0.195117	-1.09588	0.00304189	0.00763237
4	23	0.224693	0.352117	1.5671	0.274424	0.378705
4	24	0.274211	0.360234	1.31371	0.452428	0.567192
5	6	0.0882552	0.213402	2.41802	0.314188	0.420951
5	7	0.0817249	-0.727549	-8.90242	3.01464e-15	9.2449e-14
5	8	0.00880948	-0.428413	-48.6309	0.000249203	0.000859751
5	9	-0.00483674	0.139808	-28.9054	0.253294	0.358509
5	10	0.652705	-0.212225	-0.325147	5.6051e-15	1.44385e-13
5	11	0.569734	0.0413973	0.0726608	1.99914e-06	1.31372e-05
5	12	0.670416	-0.375312	-0.559819	2.92916e-21	8.08449e-19
5	13	-0.554585	-0.614453	1.10795	0.474808	0.589636
5	14	-0.6578	0.0370801	-0.0563698	9.02078e-11	1.31039e-09
5	15	-0.469438	-0.537111	1.14416	0.476409	0.589636
5	16	-0.478156	0.317454	-0.663914	2.62854e-11	4.53424e-10
5	17	-0.21563	0.200527	-0.92996	0.000917927	0.00276515
5	18	-0.353981	0.327681	-0.925703	2.4942e-08	2.29466e-07
5	19	-0.266608	0.212289	-0.796256	0.000125134	0.000493384
5	20	0.507989	-0.13981	-0.275222	3.81152e-08	3.28211e-07
5	21	0.469619	0.647279	1.37831	0.0405158	0.0737324
5	22	0.685406	-0.281674	-0.410959	8.13268e-19	1.12231e-16
5	23	0.423129	0.526272	1.24376	0.294861	0.400895
5	24	-0.0581268	0.140629	-2.41936	0.116954	0.190025
6	7	-0.0938431	0.0281608	-0.300083	0.337205	0.443184
6	8	0.205103	0.258307	1.2594	0.658952	0.757794
6	9	-0.0476182	0.134109	-2.81633	0.151907	0.232924
6	10	0.290959	0.0949228	0.326241	0.108684	0.181617
6	11	-0.103015	0.128824	-1.25054	0.0675548	0.118759
6	12	0.335605	0.234566	0.698935	0.387494	0.492849
6	13	0.44496	0.0651265	0.146365	0.00118455	0.00344142
6	14	-0.382295	-0.549238	1.43668	0.0922376	0.157146
6	15	0.401953	-0.132214	-0.328929	1.15081e-05	5.99289e-05
6	16	-0.487289	-0.0602643	0.123673	0.000211008	0.000746645
6	17	-0.566047	-0.531829	0.93955	0.70061	0.789258
6	18	-0.078447	-0.108938	1.38868	0.809225	0.880998
6	19	-0.601408	-0.519974	0.864595	0.350175	0.458048
6	20	-0.120943	0.444383	-3.67433	2.56913e-06	1.64902e-05
6	21	0.442914	0.325635	0.73521	0.27911	0.383255
6	22	0.0250929	0.139332	5.55263	0.366182	0.472273
6	23	-0.293481	0.0194483	-0.0662678	0.0115497	0.0257073
6	24	-0.00608922	-0.0529494	8.6956	0.712768	0.799691
7	8	0.252108	0.745383	2.9566	3.17789e-08	2.82935e-07
7	9	0.0980468	-0.0288759	-0.294512	0.317981	0.423975
7	10	0.384367	0.675672	1.75788	0.00109778	0.00322327
7	11	0.154158	0.399223	2.58971	0.0359092	0.0669658
7	12	0.589851	0.842238	1.42788	1.51012e-05	7.71839e-05
7	13	-0.371499	0.345101	-0.928942	3.95294e-09	4.54588e-08
7	14	-0.32745	-0.621366	1.89759	0.00237247	0.00623621
7	15	-0.426063	0.105522	-0.247666	1.06964e-05	5.6773e-05
7	16	-0.45343	-0.639864	1.41116	0.0348104	0.0658059
7	17	-0.142792	-0.607719	4.25599	1.04933e-05	5.6773e-05
7	18	-0.183699	-0.511961	2.78696	0.00289323	0.00732599
7	19	-0.124701	-0.617103	4.94866	3.02436e-06	1.8971e-05
7	20	0.231053	0.606824	2.62635	0.000235683	0.000823398
7	21	0.0157791	-0.467305	-29.6154	4.13677e-05	0.000183507
7	22	0.561238	0.540353	0.962788	0.813965	0.880998
7	23	0.109505	-0.530001	-4.83999	3.92426e-08	3.28211e-07
7	24	0.199237	-0.418176	-2.09889	3.75755e-07	2.72917e-06
8	9	-0.406729	-0.263753	0.648472	0.204865	0.300759
8	10	0.463032	0.69583	1.50277	0.00496051	0.0120131
8	11	0.00219885	0.18662	84.8714	0.143009	0.222997
8	12	0.0736441	0.738644	10.0299	7.04399e-12	1.29609e-10
8	13	-0.0158661	0.43187	-27.2197	0.000175601	0.000650949
8	14	-0.501821	-0.643428	1.28218	0.0957499	0.16114
8	15	-0.0734882	0.11298	-1.53739	0.142045	0.222752
8	16	-0.150421	-0.358937	2.38622	0.0786357	0.137364
8	17	-0.425342	-0.639267	1.50295	0.0175091	0.0357964
8	18	-0.319952	-0.666763	2.08395	0.000203694	0.000730123
8	19	-0.439787	-0.625818	1.423	0.0393589	0.0724204
8	20	0.272126	0.650557	2.39064	9.5714e-05	0.000382856
8	21	0.407629	-0.0809647	-0.198623	5.50522e-05	0.000232411
8	22	0.248793	0.137561	0.552912	0.363931	0.471573
8	23	-0.23709	-0.569501	2.40204	0.00147716	0.00416018
8	24	-0.39462	-0.467183	1.18388	0.483903	0.596238
9	10	-0.330441	-0.257612	0.7796	0.531276	0.637531
9	11	0.350219	0.357792	1.02162	0.945829	0.960433
9	12	0.111722	0.00893828	0.0800049	0.417766	0.528915
9	13	0.0142677	-0.417649	-29.2722	0.000314534	0.00104592
9	14	0.263223	-0.160399	-0.609365	0.000711036	0.00218051
9	15	0.0139747	-0.370698	-26.5262	0.00155448	0.00433371
9	16	0.099583	-0.0980243	-0.984348	0.119739	0.193262
9	17	-0.249598	-0.22571	0.904293	0.842493	0.904778
9	18	0.165839	0.431767	2.60353	0.0207434	0.0411884
9	19	-0.210669	-0.23185	1.10054	0.861242	0.916786
9	20	0.203279	0.172307	0.847637	0.80106	0.880847
9	21	-0.0439537	-0.192027	4.36885	0.23769	0.343468
9	22	0.0288931	0.39653	13.7241	0.0021726	0.00582174
9	23	-0.167079	0.300269	-1.79717	0.000173337	0.000650949
9	24	0.218338	0.188063	0.86134	0.804252	0.880847
10	11	0.360789	0.600322	1.66391	0.0131823	0.0284244
10	12	0.668844	0.770725	1.15232	0.0938881	0.158976
10	13	-0.313947	0.177299	-0.564743	7.61542e-05	0.000309096
10	14	-0.74359	-0.714858	0.961361	0.62984	0.737228
10	15	-0.353859	-0.0624249	0.176411	0.015866	0.032925
10	16	-0.654209	-0.661976	1.01187	0.914378	0.948753
10	17	-0.392818	-0.59696	1.51969	0.0319777	0.0608679
10	18	-0.648105	-0.553076	0.853374	0.241568	0.347254
10	19	-0.445075	-0.604407	1.35799	0.0821309	0.142567
10	20	0.434116	0.482149	1.11065	0.633123	0.737307
10	21	0.503279	-0.132868	-0.264005	6.88286e-08	5.27686e-07
10	22	0.680105	0.239244	0.351776	4.35574e-06	2.50455e-05
10	23	0.180374	-0.375528	-2.08194	5.90159e-06	3.32416e-05
10	24	-0.427752	-0.762255	1.782	1.93179e-05	9.35395e-05
11	12	0.271427	0.534824	1.97041	0.0124427	0.0272553
11	13	-0.568085	-0.248349	0.437169	0.0021491	0.00581521
11	14	-0.207051	-0.595717	2.87716	0.000184997	0.000671832
11	15	-0.650687	-0.40475	0.622035	0.00643867	0.0153196
11	16	-0.162711	-0.53831	3.30837	0.000594213	0.00184273
11	17	-0.456346	-0.652357	1.42952	0.024448	0.047671
11	18	-0.0722988	-0.135789	1.87816	0.614336	0.724602
11	19	-0.438048	-0.65457	1.49429	0.0139001	0.0297398
11	20	0.365737	0.466862	1.2765	0.336145	0.443184
11	21	0.461986	-0.159296	-0.344807	2.17762e-07	1.62439e-06
11	22	0.472716	0.337126	0.713168	0.201612	0.299166
11	23	0.362249	0.111613	0.308112	0.0358651	0.0669658
11	24	-0.222435	-0.610056	2.74263	0.000151312	0.0005882
12	13	-0.31768	0.189279	-0.595815	4.38834e-05	0.000189247
12	14	-0.645268	-0.788648	1.2222	0.0182829	0.0371035
12	15	-0.262685	-0.100428	0.382312	0.186771	0.278642
12	16	-0.777442	-0.74471	0.957898	0.540977	0.646363
12	17	-0.361002	-0.642719	1.78038	0.00253185	0.00649474
12	18	-0.420307	-0.658001	1.56553	0.00741037	0.0173327
12	19	-0.399963	-0.640213	1.60068	0.00857673	0.0197265
12	20	0.280067	0.597142	2.13214	0.00165233	0.00456044
12	21	0.407192	-0.343232	-0.842924	5.65511e-10	7.80405e-09
12	22	0.738178	0.505443	0.684717	0.00221579	0.00588037
12	23	0.274254	-0.50708	-1.84894	4.27667e-11	6.55757e-10
12	24	0.105464	-0.627077	-5.94591	3.80798e-11	6.18236e-10
13	14	0.386183	0.0622876	0.16129	0.00678886	0.0160147
13	15	0.855388	0.758446	0.88667	0.0261695	0.050509
13	16	0.2034	-0.0903399	-0.444149	0.0198196	0.0396393
13	17	-0.189729	-0.185601	0.978244	0.973215	0.983806
13	18	0.00967693	-0.474145	-48.9975	3.77617e-05	0.000173704
13	19	-0.20139	-0.180825	0.897883	0.866961	0.916786
13	20	-0.295691	0.0198819	-0.0672385	0.0108339	0.0243101
13	21	-0.149831	-0.33254	2.21944	0.12649	0.202972
13	22	-0.542612	-0.062081	0.114411	1.8481e-05	9.10849e-05
13	23	-0.50135	-0.596852	1.19049	0.281829	0.385073
13	24	-0.192079	-0.171047	0.890504	0.864468	0.916786
14	15	0.314878	0.262406	0.833357	0.65316	0.754277
14	16	0.693303	0.592055	0.853963	0.173414	0.260121
14	17	0.407001	0.78748	1.93483	6.84375e-07	4.72219e-06
14	18	0.363851	0.346495	0.952298	0.876128	0.922944
14	19	0.453367	0.793941	1.75121	3.25003e-06	1.95002e-05
14	20	-0.471875	-0.742159	1.57279	0.000510947	0.00160252
14	21	-0.623203	-0.0165682	0.0265856	2.13533e-08	2.03224e-07
14	22	-0.737525	-0.522392	0.708305	0.00413529	0.0101905
14	23	-0.10567	0.190357	-1.80144	0.0190406	0.0383592
14	24	0.0616167	0.44936	7.29283	0.000921717	0.00276515
15	16	0.212871	0.0688257	0.323321	0.247872	0.352643
15	17	-0.0463022	0.0658977	-1.42321	0.378026	0.48528
15	18	-0.0113647	-0.141403	12.4423	0.303948	0.411224
15	19	-0.0661619	0.0520429	-0.786599	0.353001	0.459568
15	20	-0.32879	-0.195525	0.594682	0.260443	0.364885
15	21	-0.24064	-0.291036	1.20943	0.670323	0.7645
15	22	-0.45669	-0.0152924	0.0334853	0.000176888	0.000650949
15	23	-0.419493	-0.370212	0.882522	0.64668	0.749931
15	24	-0.0578668	0.0285285	-0.493003	0.497399	0.604767
16	17	0.414718	0.400497	0.965709	0.893525	0.934139
16	18	0.349785	0.376047	1.07508	0.812361	0.880998
16	19	0.452473	0.430577	0.951607	0.830957	0.895876
16	20	-0.0452752	-0.243993	5.3891	0.109891	0.181617
16	21	-0.506334	0.460994	-0.910455	1.13089e-16	5.20209e-15
16	22	-0.659037	-0.632863	0.960284	0.724371	0.809418
16	23	-0.260092	0.308923	-1.18774	4.31899e-06	2.50455e-05
16	24	-0.156753	0.436349	-2.78366	9.06383e-07	6.1015e-06
17	18	0.31697	0.349258	1.10186	0.775597	0.856259
17	19	0.993487	0.994095	1.00061	0.699415	0.789258
17	20	-0.252922	-0.754285	2.98228	1.31479e-08	1.34401e-07
17	21	-0.761981	-0.0719534	0.0944294	3.11244e-13	7.15862e-12
17	22	-0.36438	-0.344529	0.945522	0.858581	0.916786
17	23	-0.00802064	0.0632384	-7.88445	0.575551	0.684707
17	24	0.340217	0.445597	1.30974	0.327162	0.434119
18	19	0.364214	0.327837	0.900122	0.745653	0.826507
18	20	-0.46016	-0.250229	0.543786	0.0576871	0.103387
18	21	-0.27856	0.177354	-0.636681	0.000260043	0.000885199
18	22	-0.432176	-0.0558411	0.129209	0.00141539	0.00402729
18	23	-0.199019	0.491068	-2.46744	6.59354e-09	6.99929e-08
18	24	0.489658	0.482094	0.984553	0.938062	0.960433
19	20	-0.262478	-0.74337	2.83213	6.34605e-08	5.00432e-07
19	21	-0.75884	-0.0716019	0.0943571	4.69763e-13	9.26104e-12
19	22	-0.3784	-0.3857	1.01929	0.946513	0.960433
19	23	-0.00332688	0.0634553	-19.0735	0.599745	0.710427
19	24	0.357912	0.431654	1.20603	0.492585	0.601565
20	21	0.266025	0.0807943	0.30371	0.132651	0.211628
20	22	0.56711	0.277764	0.489788	0.00496193	0.0120131
20	23	-0.107668	-0.244907	2.27464	0.265446	0.370016
20	24	-0.358845	-0.321371	0.89557	0.739416	0.822899
21	22	0.532549	-0.393579	-0.739048	2.29645e-15	7.92274e-14
21	23	0.136222	0.390876	2.86939	0.0304553	0.0583727
21	24	-0.291298	0.230657	-0.791825	2.69792e-05	0.000126208
22	23	0.25614	-0.0637604	-0.248928	0.0105583	0.0240834
22	24	-0.0566845	-0.0421967	0.744414	0.909255	0.946997
23	24	0.17126	0.310884	1.81528	0.243666	0.348456
